# Supplementary material for: Sequencing the extrachromosomal circular mobilome reveals retrotransposon activity in plants
Source: PLoS Genet. 2017 Feb 17;13(2):e1006630. doi: 10.1371/journal.pgen.1006630 (PMC5338827; doi:10.1371/journal.pgen.1006630)
Supplement: S7 Table — (XLS) [file pgen.1006630.s020.xls]

## Sheet: TRANSCRIPTION
Annotation	GeneID	chromosome	start	end	Epi12 vs WT	pvalue
ATCOPIA93	AT1G34967	chr01	12755620	12759846	4.4	1.78e-05
ATENSPM3	AT1G35280	chr01	12944137	12946494	2.2	0.000246629
ATENSPM5	AT1G36460	chr01	13735498	13737957	4.47	0.000206004
ATENSPM5	AT1G39110	chr01	14591055	14593550	4.04	1.33e-05
ATHILA6A	AT1G41680	chr01	15482852	15484057	4.58	8.64e-06
VANDAL4 | ATENSPM1	AT1G42410	chr01	15869107	15871453	2.25	0.00379541
ATENSPM1A	AT1G43840	chr01	16608898	16611040	2.93	0.000360103
ATENSPM9	AT1G49080	chr01	18159889	18160464	5.15	0.000724654
SADHU8-1	AT1G50735	chr01	18806508	18807394	4.22	5.03e-05
ATENSPM5	AT1G50850	chr01	18847410	18849654	3.91	0.000145601
ATMU1 | ATMU2	AT1G52610	chr01	19596595	19599402	3.89	1.7e-06
ATENSPM4	AT1G52850	chr01	19677577	19679780	4.93	2.39e-05
ARNOLD1	AT2G02205	chr02	576059	576590	3.3	0.000261097
ATENSPM6	AT2G04210	chr02	1436128	1437590	3.07	0.00118366
ATREP11 | ATLINE1_6	AT2G04290	chr02	1485408	1490783	2.11	2.19e-05
ATENSPM9	AT2G04770	chr02	1671116	1672075	7.62	3.63e-05
VANDAL6	AT2G05000	chr02	1761804	1762378	3.63	0.000109778
ATGP3	AT2G05030	chr02	1781886	1782503	3.99	1.8e-05
ATGP3	AT2G05040	chr02	1783119	1786463	2.58	0.000234883
ATDNAI27T9C | ATLINE1_6	AT2G05200	chr02	1883052	1887007	2.32	9.56e-06
ATENSPM9	AT2G05647	chr02	2104362	2104646	2.43	0.00375531
ATENSPM3 | ATENSPM7	AT2G05660	chr02	2108121	2114699	2.77	0.000218305
ATHAT2	AT2G05700	chr02	2134584	2136771	2.63	0.000135436
ATGP7 | ATLANTYS1	AT2G06180	chr02	2419319	2422450	2.75	0.000173382
VANDAL7	AT2G06220	chr02	2437307	2439691	3.46	2.04e-05
ATHILA2	AT2G06330	chr02	2495461	2497284	2.72	0.000410777
ATHILA | ATHILA6A	AT2G06340	chr02	2502770	2504333	4.88	0.000126365
ATENSPM9	AT2G06370	chr02	2512991	2513365	7.78	6.45e-06
VANDAL21	AT2G06420	chr02	2538743	2540365	2.73	0.00080848
ATENSPM6 | ATENSPM9	AT2G06490	chr02	2572217	2574502	2.99	4.47e-05
ATENSPM1A	AT2G06590	chr02	2633129	2635227	4.51	0.000412695
ATENSPM1A	AT2G06670	chr02	2661493	2663643	3.64	2.74e-06
ATENSPM6	AT2G06720	chr02	2678827	2681289	4.04	5.19e-05
ATENSPM5	AT2G06740	chr02	2681659	2685131	2.76	0.00137755
ROMANIAT5 | ATHILA | ATHAT3	AT2G06760	chr02	2691303	2694916	3.62	4.42e-05
ATENSPM6	AT2G06800	chr02	2717359	2719979	4.32	1.06e-06
ATGP2	AT2G06920	chr02	2832083	2836514	2.74	8.47e-05
ATCOPIA68	AT2G06930	chr02	2845313	2849281	3.08	0.000114035
ATMU9	AT2G07100	chr02	2942233	2945080	2.3	0.000118921
VANDAL3 | ATHILA6A | ATCOPIA95 | ATHPOGON1 | ATHILA	AT2G07400	chr02	3073733	3078367	2.15	7.29e-05
ATHILA6A	AT2G09187	chr02	3639603	3646073	2.27	8.91e-05
ATCOPIA33	AT2G09830	chr02	3687672	3691747	4.21	2.65e-05
ATENSPM10	AT2G09862	chr02	3727288	3727797	2.05	0.000171903
ATHILA2	AT2G09930	chr02	3764537	3766233	2.35	0.00336448
ATENSPM7	AT2G10000	chr02	3786133	3788854	3.44	2.39e-05
ATENSPM7	AT2G10010	chr02	3789439	3792943	4	4.22e-06
ATHILA4 | ATENSPM5 | ATENSPM9	AT2G10070	chr02	3816494	3819701	4.21	0.000103682
HELITRON3	AT2G10240	chr02	3914735	3919618	2.81	4.88e-05
ATHILA | ATLINE1_6	AT2G10250	chr02	3920936	3925848	4.36	8.14e-07
ATLANTYS3 | ATHILA4	AT2G10270	chr02	3943496	3944667	2.91	2.28e-05
ATENSPM3 | ATENSPM7	AT2G10420	chr02	4008078	4008743	3.91	8.8e-05
HELITRONY2 | ATENSPM6	AT2G10490	chr02	4041164	4043622	5.17	4.05e-05
ATGP3	AT2G10540	chr02	4091077	4094102	3.08	0.000352704
ATENSPM6	AT2G10640	chr02	4166322	4168741	4.41	1.19e-05
ATHILA0_I	AT2G10680	chr02	4200570	4202437	3.42	5.19e-05
ATHILA3 | ATENSPM3	AT2G11060	chr02	4386371	4389560	3.49	0.000362119
ATHILA3 | ATENSPM3	AT2G11070	chr02	4389579	4393073	4.45	2.51e-05
ATENSPM1A	AT2G11110	chr02	4404376	4406419	3.68	8.02e-05
ATHILA0_I	AT2G11115	chr02	4408188	4408703	2.6	0.0043786
HELITRON1	AT2G11640	chr02	4669997	4671816	3.41	6.02e-05
ATHILA0_I | ATHILA5	AT2G11650	chr02	4676310	4677842	3.79	4.86e-05
ATENSPM2 | ATENSPM1A	AT2G11775	chr02	4724382	4725219	3.25	0.000290681
VANDAL21 | ATHILA4B | ATHILA4C	AT2G11780	chr02	4729678	4732966	3.54	4.43e-05
ATENSPM3	AT2G12210	chr02	4902163	4908827	4.53	1.12e-06
ATENSPM5	AT2G12250	chr02	4913282	4914238	4.93	0.000124303
ATENSPM5	AT2G12300	chr02	4926146	4928532	5.47	2.92e-08
ATLANTYS1	AT2G12460	chr02	5045952	5047581	2.26	0.00010012
ATLINE1_6	AT2G12770	chr02	5239769	5245033	2.66	5.17e-06
ATENSPM9	AT2G13175	chr02	5453856	5456495	2.59	0.000308309
ATLINE1_6	AT2G13300	chr02	5517589	5520081	3	6.84e-05
ATENSPM1A	AT2G13310	chr02	5524129	5526270	5.63	4.84e-05
ATENSPM1A	AT2G13320	chr02	5526469	5526858	4.57	1.4e-06
ATENSPM4	AT2G13870	chr02	5819376	5821584	4.02	2.99e-06
ATCOPIA49	AT2G13930	chr02	5846901	5850953	2.97	0.00111479
ATENSPM1A	AT2G14230	chr02	6027499	6029693	5.36	4.34e-06
ATENSPM1A	AT2G14240	chr02	6029773	6030159	4.09	0.000791561
ATMU5 | ATMU1	AT2G14570	chr02	6221780	6223917	2.42	0.000110827
ATIS112A	AT2G14730	chr02	6305549	6307309	2.46	0.00177526
TA11	AT2G15510	chr02	6766622	6770676	3.45	0.00015163
TA11	AT2G15520	chr02	6770784	6772235	4.04	2.33e-05
ATCOPIA37	AT2G15700	chr02	6837823	6841844	2.41	8.49e-05
ATLINE1_6	AT2G15750	chr02	6862922	6864116	2.12	0.000219773
ATDNAI27T9C	AT2G15800	chr02	6880825	6882741	6.85	1.16e-06
ATMU1 | ATGP10 | ATMU2	AT2G15810	chr02	6882821	6886775	6.56	1.8e-06
ATCOPIA38B	AT2G16000	chr02	6954284	6958648	2.48	2.67e-06
TA11	AT2G41570	chr02	17337737	17338993	2.21	4.9e-05
ATENSPM6	AT3G29730	chr03	11561514	11564092	4.58	7.29e-05
ATENSPM5	AT3G30396	chr03	12004587	12007067	4.29	9.88e-06
ATENSPM9	AT3G30744	chr03	12379790	12381090	2.19	0.000172306
ATENSPM6	AT3G30765	chr03	12438212	12440001	3.11	0.0024888
ATENSPM6	AT3G30767	chr03	12440599	12441915	5.03	1.01e-05
ATENSPM6 | TAG2	AT3G31955	chr03	12954001	12954422	3.62	0.000230142
ATHILA	AT3G32210	chr03	13189475	13191327	3.54	6.03e-05
ATHILA	AT3G33091	chr03	13818738	13820758	2.12	7.99e-05
ATENSPM6 | ATENSPM9	AT3G42720	chr03	14828338	14830962	2.56	0.000237615
ATENSPM9	AT3G46487	chr03	17111429	17114136	4.58	2.81e-05
ATHILA2	AT4G03825	chr04	1786548	1787183	2.99	0.000349044
ATHILA6A	AT4G05636	chr04	3013278	3013859	3.11	0.000569521
ATHILA6A	AT4G05640	chr04	3022684	3023685	2.66	0.000539141
ATHILA2	AT4G06505	chr04	3174260	3174880	2.1	0.0213711
ATHILA2	AT4G06507	chr04	3183480	3184133	2.17	0.0053552
ATHILA2	AT4G06511	chr04	3263286	3264419	2.86	0.000649292
ATHILA3 | ATHILA0_I ATHILA6A	AT4G06586	chr04	3274439	3275037	3	0.00197517
ATHILA3 | ATHILA0_I ATHILA6A	AT4G06517	chr04	3280501	3282444	2.57	0.000169336
ATHILA6A	AT4G06615	chr04	3283784	3284823	3.32	0.00144818
ATHILA2	AT4G06606	chr04	3698609	3700468	2.15	0.00160812
ATHILA2	AT4G06624	chr04	3739442	3741301	2.53	0.00441051
ATHILA	AT4G06664	chr04	3869799	3871808	3.21	0.000141437
ATENSPM9	AT4G06698	chr04	3945668	3948238	4.24	8.73e-06
ATHILA6A	AT4G06718	chr04	4017248	4018366	4.91	1.81e-05
ATHILA6A	AT4G06720	chr04	4019626	4021476	2.47	0.000378011
ATHILA	AT4G06728	chr04	4033357	4033704	4.71	0.00484907
ATHILA	AT4G06730	chr04	4034676	4035311	3.68	6.97e-06
ATHILA	AT4G07458	chr04	4244696	4246537	2.71	0.000154057
ATENSPM6 | ATHILA	AT4G07519	chr04	4331915	4332673	2.51	0.00679673
ATHILA8A | ATHILA2	AT4G07896	chr04	4709082	4710125	2.15	0.00161305
ATENSPM5	AT4G08000	chr04	4831118	4833406	2.43	0.00590231
ATENSPM6	AT4G08016	chr04	4837021	4838089	3.73	1.09e-06
ATCOPIA17	AT4G14460	chr04	8314078	8318830	2.18	3.56e-05
ATLINE1_2	AT4G15590	chr04	8900245	8907255	3.14	7.67e-06
ATCOPIA1	AT4G17450	chr04	9732817	9737316	2.18	0.000214164
ATCOPIA93	AT5G17125	chr05	5630538	5634764	5.84	1.37e-05
ATENSPM9	AT5G30480	chr05	11590737	11591989	4.57	1.98e-05
ATHILA6A	AT5G31719	chr05	11689260	11692220	2.05	0.00332311
ATHILA	AT5G31838	chr05	11742646	11742984	4.93	0.000128416
ATHILA2	AT5G31963	chr05	11777654	11779488	2.56	0.000206245
ATHILA6A	AT5G32107	chr05	11813521	11816463	2.09	0.00302338
ATHILA6A	AT5G32197	chr05	11836787	11838733	2.74	0.000777128
ATHILA6A	AT5G32306	chr05	11941158	11943053	3.32	0.00183226
ATHILA2	AT5G32423	chr05	12032693	12034552	2.78	0.000246744
ATHILA6B	AT5G32431	chr05	12049749	12050468	2.37	9.67e-05
ATHILA2	AT5G32489	chr05	12125630	12126732	2.07	0.0108283
ATHILA6A | ATHILA6B	AT5G32515	chr05	12140385	12140969	3.48	0.00144195
ATHILA6A | ATHILA6B	AT5G32511	chr05	12142711	12144657	2.53	0.00310795
ATHILA6A | ATHILA6B	AT5G32517	chr05	12150099	12151013	5.42	3.8e-05
ATENSPM9	AT5G32566	chr05	12204733	12206865	3.86	4.62e-05
ATHILA6A	AT5G32624	chr05	12292463	12294049	3.02	0.000130178
ATENSPM6	AT5G32950	chr05	12386481	12388874	2.05	0.000664611
ATHILA6A	AT5G33000	chr05	12396113	12396754	3.9	2.41e-06
ATHILA2	AT5G33150	chr05	12434286	12435257	3.12	9.21e-05
ATHILA8B | ATHILA6A	AT5G34835	chr05	12996228	12997214	2.43	0.00690742
ATENSPM1A	AT5G36655	chr05	14380888	14383080	3.79	0.0140966

## Sheet: DOC & SR
chromosome	start	end	annotation	DOC (rpm)	SR (rpm)
chr01	11782132	11782287	ATREP11	31	17
chr01	12362546	12363127	ATREP13	1941	321
chr01	12633406	12633624	ATREP1	20	7
chr01	12753511	12755059	ATCOPIA93	4730	1155
chr01	12755059	12760395	ATCOPIA93	15509	5171
chr01	13121286	13121425	ATCOPIA71	12	7
chr01	15450822	15450854	ATHILA6B	15	14
chr01	18893847	18893878	ATREP11	10	5
chr01	24275018	24275588	ATCOPIA15	83	31
chr01	25344308	25344450	ATHATN2	14	15
chr01	30005633	30006120	TAG1	68	12
chr02	11839222	11839455	VANDALNX2	29	7
chr02	11937800	11937864	ATREP10	184	20
chr02	1297909	1298511	ATENSPM5	29	10
chr02	2019688	2019784	ATREP3	117	26
chr02	3275023	3275258	ATCOPIA50	77	15
chr02	3282018	3282135	ATCOPIA50	15	10
chr02	3344834	3345276	ATCOPIA66	31	9
chr02	3379172	3379193	ATCOPIA11	92	12
chr02	3379193	3379763	ATCOPIA15	19	5
chr02	3438370	3438428	ATREP12	39	26
chr02	3440471	3440652	ATCOPIA85	418	7
chr02	3481566	3482049	TA11	32	9
chr02	5752448	5752967	HELITRONY3	19	17
chr02	590055	590239	ATCOPIA50	124	19
chr02	5950639	5950819	HELITRONY3	34	9
chr02	6513788	6514170	ATLINE1_2	139	68
chr03	10190656	10191144	ATLINE1A	17	14
chr03	11678189	11678764	ATCOPIA95	51	7
chr03	12053387	12054530	ATHILA2	51	17
chr03	13924472	13925095	ATHILA2	236	12
chr03	15172904	15173473	ATHATN7	129	5
chr03	15250438	15250952	ATHILA2	95	12
chr03	17914130	17914576	ATCOPIA73	65	10
chr03	18833231	18833806	ATLINEIII	12	9
chr03	9394480	9394588	HELITRONY1D	184	66
chr04	3054741	3055303	ATDNA12T3_2	14	5
chr04	3336731	3337334	TAT1_ATH	17	10
chr04	3604905	3606762	ATENSPM9	34	12
chr04	3615622	3615644	ATHILA2	58	22
chr04	4459765	4459830	ATGP5	104	7
chr04	4467119	4467241	ATMU2	34	19
chr04	4609216	4610745	ATHILA0_I	114	48
chr04	4948153	4949024	ATREP10B	22	19
chr04	559338	559603	HELITRONY1E	109	34
chr04	7990413	7990601	ATREP4	97	10
chr04	850521	850663	ATLINE1A	48	17
chr05	10315572	10315639	ATCOPIA57	19	7
chr05	12024877	12024906	ATHILA2	56	34
chr05	12610155	12610191	ATHILA4C	48985	7639
chr05	12610790	12612002	ATHILA6A	37	19
chr05	12612002	12612033	ATHILA4C	20	27
chr05	14212190	14212217	ATREP11	9	7
chr05	15041537	15041592	ATREP10D	14	9
chr05	15041636	15041668	ATREP3	196	5
chr05	19964311	19964368	HELITRON2	26	12
chr05	25510634	25510769	ATDNA2T9C	29	27
chr05	26415979	26416051	ATCOPIA32	46	7
chr05	3250317	3250709	ATGP9LTR	20	10
chr05	4325598	4325674	ATLINEIII	34	7
chr05	5629977	5635310	ATCOPIA93	17	7
chr05	9487451	9488211	ATREP1	12	7
