# Supplementary material for: Sequencing the extrachromosomal circular mobilome reveals retrotransposon activity in plants
Source: PLoS Genet. 2017 Feb 17;13(2):e1006630. doi: 10.1371/journal.pgen.1006630 (PMC5338827; doi:10.1371/journal.pgen.1006630)
Supplement: S8 Table — (XLS) [file pgen.1006630.s021.xls]

## Sheet: Feuil1
CHR	BP	TE_Quesneville	WT DOC	epi12 DOC
5	5634700	ATCOPIA93	29	21361
5	5630400	ATCOPIA93	0	19966
5	5630500	ATCOPIA93	0	19875
5	5630300	ATCOPIA93	0	19827
5	5634500	ATCOPIA93	29	19175
5	5634800	ATCOPIA93	29	18965
5	5634600	ATCOPIA93	29	18389
5	5630200	ATCOPIA93	0	17263
5	5634900	ATCOPIA93	29	16798
5	5630600	ATCOPIA93	14	15384
5	5634400	ATCOPIA93	29	14747
5	5635000	ATCOPIA93	29	13836
5	5630100	ATCOPIA93	0	13232
5	5630700	ATCOPIA93	43	13213
1	12755200	ATCOPIA93	0	13146
1	12755100	ATCOPIA93	0	12188
3	10182200	ATCOPIA93	0	12077
5	5634300	ATCOPIA93	0	11833
3	10182100	ATCOPIA93	0	11603
1	12760100	ATCOPIA93	29	11196
5	5635100	ATCOPIA93	29	11037
1	12760200	ATCOPIA93	0	11018
1	12755300	ATCOPIA93	29	10366
5	5630800	ATCOPIA93	43	9988
5	5634200	ATCOPIA93	0	8526
5	5631000	ATCOPIA93	29	8200
5	5630900	ATCOPIA93	0	8171
3	10182000	ATCOPIA93	0	7659
1	12755000	ATCOPIA93	0	7553
3	10182300	ATCOPIA93	0	7376
5	5635200	ATCOPIA93	0	6365
5	5631100	ATCOPIA93	29	6259
5	5630000	ATCOPIA93	29	6240
5	5634100	ATCOPIA93	0	5837
1	12760000	ATCOPIA93	29	5799
1	12760300	ATCOPIA93	0	5799
5	5631200	ATCOPIA93	29	5281
5	5634000	ATCOPIA93	0	4529
1	12755400	ATCOPIA93	29	4467
5	5631300	ATCOPIA93	0	4031
3	11357600	ATCOPIA41	0	4007
5	5631400	ATCOPIA93	0	3930
5	5631500	ATCOPIA93	0	3738
3	10181900	ATCOPIA93	0	3642
1	12754400	ATCOPIA93	0	3532
1	12754500	ATCOPIA93	0	3245
3	11357500	ATCOPIA41	0	3192
5	5633900	ATCOPIA93	0	3158
5	5631600	ATCOPIA93	0	3139
3	11357400	ATCOPIA41	0	3130
2	5829300	ATGP5	0	3125
1	12363100	ATREP13	0	3053
1	12754900	ATCOPIA93	0	2909
2	5829200	ATGP5	0	2785
5	5631700	ATCOPIA93	0	2756
3	11357700	ATCOPIA41	0	2722
1	12363000	ATREP13	0	2641
1	12758600	ATCOPIA93	0	2454
5	5633400	ATCOPIA93	0	2382
5	5633500	ATCOPIA93	0	2368
1	12758500	ATCOPIA93	0	2233
5	5633300	ATCOPIA93	0	2181
1	12754600	ATCOPIA93	0	2152
3	11357800	ATCOPIA41	0	2051
1	16583000	ATENSPM9	0	2003
5	5633600	ATCOPIA93	0	2003
1	16583100	ATENSPM9	0	1965
1	12754300	ATCOPIA93	0	1850
1	12758700	ATCOPIA93	0	1845
5	5632900	ATCOPIA93	0	1802
4	4594400	ATLINE2	0	1778
4	4594500	ATLINE2	0	1778
5	5633800	ATCOPIA93	0	1764
3	11357300	ATCOPIA41	0	1759
5	5631800	ATCOPIA93	0	1749
5	5633100	ATCOPIA93	29	1740
5	5633200	ATCOPIA93	14	1735
1	12758800	ATCOPIA93	0	1716
1	12758400	ATCOPIA93	0	1701
5	5633700	ATCOPIA93	0	1682
5	5633000	ATCOPIA93	14	1677
1	12759600	ATCOPIA93	14	1606
1	12758900	ATCOPIA93	0	1577
1	12754700	ATCOPIA93	0	1558
1	12362700	ATREP13	0	1548
5	5631900	ATCOPIA93	0	1510
1	12759000	ATCOPIA93	0	1505
1	12759700	ATCOPIA93	0	1395
5	5632800	ATCOPIA93	0	1323
5	5632100	ATCOPIA93	0	1308
2	5829100	ATGP5	0	1280
5	11838600	ATHILA6A	0	1241
5	5632000	ATCOPIA93	0	1227
1	12755900	ATCOPIA93	0	1217
5	11848200	ATHILA6A	0	1213
4	4594600	ATLINE2	0	1208
1	12362800	ATREP13	0	1174
5	5632200	ATCOPIA93	0	1169
1	12362600	ATREP13	0	1160
1	12362900	ATREP13	0	1145
3	10182400	ATCOPIA93	0	1131
1	16583200	ATENSPM9	0	1126
5	11848300	ATHILA6A	0	1117
1	16582900	ATENSPM9	0	1112
5	11838700	ATHILA6A	0	1102
5	5632500	ATCOPIA93	58	1069
5	5632700	ATCOPIA93	0	1064
1	12754800	ATCOPIA93	0	1059
5	5632400	ATCOPIA93	58	1050
1	12759900	ATCOPIA93	0	1035
5	5632300	ATCOPIA93	29	1011
5	5635300	ATCOPIA93	0	992
4	3396900	ATLANTYS1	0	982
1	12759100	ATCOPIA93	0	973
1	12755800	ATCOPIA93	0	954
1	12760400	ATDNAI27T9C	0	954
5	5632600	ATCOPIA93	58	954
1	12756300	ATCOPIA93	0	935
1	12753800	ATCOPIA93	0	920
1	12756200	ATCOPIA93	0	911
5	11848100	ATHILA6A	0	911
1	12756000	ATCOPIA93	0	896
5	11838500	ATHILA6A	0	896
1	12756900	ATCOPIA93	0	882
1	12759200	ATCOPIA93	0	882
4	4594300	ATLINE2	0	872
1	12759300	ATCOPIA93	0	844
4	3396800	ATLANTYS1	0	839
1	12753900	ATCOPIA93	0	820
2	5374300	ATLANTYS1	0	805
1	12758300	ATCOPIA93	0	791
1	12362500	ATREP13	0	786
2	5374400	ATLANTYS1	0	781
1	12759500	ATCOPIA93	0	762
1	12757000	ATCOPIA93	0	748
5	11813700	ATHILA6A	29	748
3	13651000	ATHILA6A	0	733
5	12215100	ATLANTYS1	0	719
2	5374200	ATLANTYS1	0	690
5	11813600	ATHILA6A	29	666
3	13651100	ATHILA6A	0	652
2	5374500	ATLANTYS1	0	642
1	12753700	ATCOPIA93	0	628
1	12755500	ATCOPIA93	29	609
2	5374800	ATLANTYS1	14	609
1	12756800	ATCOPIA93	0	599
3	15174000	ATLINE1_2	14	589
1	12757400	ATCOPIA93	0	585
1	25159500	ATMU2	0	585
4	4594700	ATLINE2	0	575
5	11848400	ATHILA6A	14	575
1	25159600	ATMU2	0	566
5	11838800	ATHILA6A	29	566
3	11358000	ATGP8	0	561
5	8625600	ATCOPIA22	0	561
4	3615800	ATHILA2	0	556
1	27932800	TAG2	0	551
1	12755600	ATCOPIA93	0	542
2	5374700	ATLANTYS1	0	542
2	5374600	ATLANTYS1	0	537
4	3397000	ATLANTYS1	0	532
4	3615900	ATHILA2	0	527
1	12759800	ATCOPIA93	0	518
1	27932900	TAG2	0	513
1	27932600	TAG2	0	508
1	27932700	TAG2	0	508
2	5829000	ATGP5	0	503
5	5629900	ATCOPIA93	0	503
4	5069000	ATLANTYS1	29	498
1	12756100	ATCOPIA93	0	494
4	5069100	ATLANTYS1	0	494
5	8625700	ATCOPIA22	0	494
1	12757300	ATCOPIA93	0	489
3	15174100	ATLINE1_2	0	484
2	2875700	ATHILA3	0	479
2	2645800	VANDAL1	0	474
1	12754000	ATCOPIA93	0	465
2	8674600	HELITRONY1D	0	465
4	4594200	ATLINE2	0	465
2	5373900	ATLANTYS1	0	460
2	5374900	ATLANTYS1	14	460
4	9496200	ATCOPIA93	0	451
5	11848000	ATHILA6A	0	446
2	5374100	ATLANTYS1	0	436
2	2875800	ATHILA3	0	431
4	9496300	ATCOPIA93	0	431
2	2645900	VANDAL1	0	422
5	11838400	ATHILA6A	0	417
2	5374000	ATLANTYS1	0	412
5	8625500	ATCOPIA22	0	412
1	15044600	ATHILA6B	0	407
4	3616000	ATHILA2	0	407
3	13650900	ATHILA6A	0	403
4	9496100	ATCOPIA93	0	403
5	11715300	ATHILA6B	0	403
3	11357200	ATCOPIA41	0	398
3	15173900	ATLINE1_2	14	398
1	12754200	ATCOPIA93	0	383
1	12757100	ATCOPIA93	0	379
1	12757500	ATCOPIA93	0	379
1	25159400	ATMU2	0	374
3	9774300	ATREP4	0	374
1	12754100	ATCOPIA93	0	364
5	13264400	ATHILA6B	0	364
1	15044700	ATHILA6B	0	359
3	12287300	ATHILA4C	0	359
3	12287500	ATHILA4C	0	359
3	12985800	ATHILA2	0	359
5	12215200	ATLANTYS1	0	359
1	12755700	ATCOPIA93	0	355
4	5069200	ATLANTYS1	0	355
5	11715400	ATHILA6B	0	355
5	14313800	ATREP10D	0	355
4	3615700	ATHILA2	0	350
2	11937800	ATREP10	0	345
3	12052800	ATHILA6B	0	345
3	13651200	ATHILA6A	0	345
3	9887400	ATREP10D	0	340
4	3396700	ATLANTYS1	0	340
5	11580700	ATHILA6A	0	335
2	5373800	ATLANTYS1	0	331
3	12287200	ATHILA4C	0	331
2	2875600	ATHILA3	0	326
3	12288300	ATLANTYS1	0	326
2	2646000	VANDAL1	0	321
3	12287400	ATHILA4C	0	321
5	8625800	ATCOPIA22	0	321
1	12757200	ATCOPIA93	0	316
2	5375000	ATLANTYS1	14	316
3	12985700	ATHILA2	0	316
3	12985900	ATHILA2	0	316
4	1792900	ATLANTYS2	0	316
5	11813800	ATHILA6A	0	312
4	2041100	ATGP7	0	307
5	11580600	ATHILA6A	0	302
1	12756700	ATCOPIA93	29	297
5	24345800	ATREP10D	0	297
1	27933000	TAG2	0	292
2	2645700	VANDAL1	0	292
2	2646100	VANDAL1	0	292
4	3616100	ATHILA2	0	292
5	13264300	ATHILA6B	0	292
3	18833500	ATLINEIII	0	288
5	24345600	ATREP10D	14	288
3	9774200	ATREP4	0	283
5	8625400	ATCOPIA22	0	283
4	1793000	ATLANTYS2	0	278
4	4459700	ATGP5	0	278
2	1298300	ATENSPM5	0	273
4	2040900	ATGP7	0	273
4	4459800	ATGP5	0	273
3	12986000	ATHILA2	0	268
3	15174200	ATLINE1_2	0	268
1	9368300	ATCOPIA16|ATCOPIA61	0	264
3	9887300	ATREP10D	0	264
3	18833600	ATLINEIII	0	264
5	24345500	ATREP10D	14	264
1	12756400	ATCOPIA93	0	259
1	12759400	ATCOPIA93	0	259
3	12288100	ATLANTYS1	0	259
3	12985600	ATHILA2	0	259
4	2041200	ATGP7	0	259
5	12611700	ATHILA6A	0	259
3	11677400	ATENSPM6	0	254
3	12053000	ATHILA6B	0	254
3	12288200	ATLANTYS1	0	254
3	15173800	ATLINE1_2	29	254
3	18833400	ATLINEIII	0	254
1	9368600	ATCOPIA16	0	249
1	27933100	TAG2	0	249
5	12142900	ATHILA6A	0	249
5	15040700	ATREP11|HELITRONY1E	0	249
5	24345700	ATREP10D	0	249
1	11767400	ATHPOGON3	0	244
1	12758200	ATCOPIA93	0	244
3	12052900	ATHILA6B	0	244
3	17145700	ATREP3	0	244
4	2041000	ATGP7	0	240
4	7556700	ATHILA4D_LTR	0	240
5	12611800	ATHILA6A	0	240
1	9368700	ATCOPIA16	0	235
1	25159700	ATMU2	0	235
2	2646200	VANDAL1	0	235
3	12053500	ATHILA2	0	235
4	11038800	ATLANTYS3	0	235
3	12052700	ATHILA6B	0	230
3	15386400	VANDAL22	0	230
4	11038700	ATLANTYS3	0	230
3	12287600	ATHILA4C	0	225
5	11580800	ATHILA6A	0	220
1	16633600	ATLANTYS1	72	216
3	12052600	ATHILA6B	0	216
3	12288400	ATLANTYS1	0	216
3	15385900	VANDAL22	0	216
4	1792800	ATLANTYS2	0	216
5	11580500	ATHILA6A	0	216
1	9368500	ATCOPIA16	0	211
2	1298200	ATENSPM5	0	211
2	1298400	ATENSPM5	0	211
2	7889600	RathE1_cons	0	211
3	12053400	ATHILA2	0	211
3	12985500	ATHILA2	0	211
3	15385800	VANDAL22	0	211
3	15386000	VANDAL22	0	211
4	11038900	ATLANTYS2|ATLANTYS3	0	211
5	12143000	ATHILA6A	0	211
5	12611600	ATHILA6A	14	211
1	12757700	ATCOPIA93	0	206
1	16633500	ATLANTYS1	58	206
2	1298100	ATENSPM5	0	206
2	2875900	ATHILA3	0	206
2	6514000	ATLINE1_2	0	206
2	6514100	ATLINE1_2	0	206
3	12054200	ATHILA2	0	206
3	12288000	ATLANTYS1|ATLANTYS3	0	206
3	17145600	ATREP3	0	206
3	18833700	ATLINEIII	0	206
4	2041300	ATGP7	0	206
5	13264500	ATHILA6B	0	206
5	13340800	ATGP7	0	206
1	16633400	ATLANTYS1	0	201
2	4116400	ATCOPIA35	0	201
2	4846900	ATHILA4C	0	201
5	11403500	ATHILA2|ATLANTYS3	0	201
1	728900	ATREP11	0	196
1	11767100	ATREP10D	0	196
1	12757600	ATCOPIA93	0	196
3	12287700	ATHILA4C	0	196
4	7556800	ATHILA4D_LTR	0	196
1	9368400	ATCOPIA16	0	192
2	4989800	ATLANTYS1	0	192
3	11677300	ATENSPM6	0	192
3	13924600	ATHILA2	0	192
1	27933300	TAG2	0	187
2	4116500	ATCOPIA35	0	187
2	4847000	ATHILA4C	0	187
2	4989900	ATLANTYS1	0	187
2	8674700	HELITRONY1D	0	187
3	12052500	ATHILA6B	0	187
3	12053600	ATHILA2	0	187
3	12053700	ATHILA2	0	187
3	13924500	ATHILA2	0	187
3	15384800	VANDAL22	0	187
3	15384900	VANDAL22	0	187
3	15385000	VANDAL22	0	187
3	15385700	VANDAL22	0	187
4	11039300	ATLANTYS3	29	187
5	11746200	ATGP2N|ATHILA	0	187
5	11746300	ATGP2N|ATHILA	0	187
5	12590400	ATDNA1T9A	0	187
5	14313700	ATREP10D	0	187
2	1298000	ATENSPM5	0	182
2	4990800	ATHILA6A	0	182
3	15386100	VANDAL22	0	182
5	15041200	HELITRONY1E	0	182
1	12753600	ATCOPIA93	0	177
1	16582800	ATENSPM9	0	177
1	18149600	HELITRONY3	0	177
2	706800	ATREP3	0	177
2	4845900	ATHILA4C	0	177
2	5043900	ATLANTYS1	14	177
3	2413400	ATDNAI27T9A	0	177
3	11677500	ATENSPM6	0	177
3	12054100	ATHILA2	0	177
3	12985400	ATHILA2	0	177
3	14592300	VANDAL5	0	177
3	15572100	ATGP3	0	177
4	5068900	ATLANTYS1	29	177
5	13340700	ARNOLDY2	0	177
5	15041500	ATREP10D	0	177
1	11505700	ATLANTYS2	0	173
1	27933200	TAG2	0	173
2	2377700	ATHILA4	0	173
2	2875500	ATHILA3	0	173
2	2938000	ATCOPIA43	0	173
2	5044000	ATLANTYS1	14	173
2	6049400	TA11	29	173
3	12053800	ATHILA2	0	173
3	15173400	ATHATN7	29	173
3	15386200	VANDAL22	0	173
3	15571900	ATGP3	0	173
4	1667800	ATENSPM2|ATGP2	0	173
5	10664100	ATHILA4A	0	173
5	13180500	ATGP10	0	173
5	15040800	ATREP11|HELITRONY1E	0	173
1	17197200	ATHAT1	0	168
2	706900	ATREP3	0	168
2	4846000	ATHILA4C	0	168
2	4990000	ATHILA6A|ATLANTYS1	0	168
2	5043800	ATLANTYS1	14	168
2	7889700	RathE1_cons	0	168
3	14592400	VANDAL5	0	168
3	15385100	VANDAL22	0	168
3	15385200	VANDAL22	0	168
3	15386300	VANDAL22	0	168
3	17145800	ATREP3	0	168
4	1668000	ATENSPM2|ATGP2	0	168
5	11587200	ATHILA6A	0	168
5	12590300	ATDNA1T9A	0	168
1	729200	ATREP11	0	163
1	16633300	ATLANTYS1	0	163
1	18149500	HELITRONY3	0	163
1	20494400	ATLINEIII	0	163
2	5827400	ATGP5	0	163
3	10111000	ATCOPIA49	0	163
3	12053100	ATHILA6B	0	163
3	15384700	VANDAL22	0	163
3	15385300	VANDAL22	0	163
4	11039200	ATLANTYS3	29	163
5	8625300	ATCOPIA22	0	163
5	11586100	ATHILA6A	0	163
5	24345400	ATREP10D	14	163
1	15044500	ATHILA6B	14	158
1	17197000	ATHAT1	0	158
2	4846800	ATHILA4C	0	158
2	4989700	ATLANTYS1	0	158
2	4990700	ATHILA6A	0	158
2	5827500	ATGP5	0	158
2	6049500	TA11	0	158
3	12287900	ATLANTYS3	0	158
3	12730100	ATREP10D	29	158
4	3616200	ATHILA2	0	158
4	4755800	VANDAL2	0	158
4	5946600	VANDAL6	0	158
4	11039000	ATLANTYS2|ATLANTYS3	0	158
5	11745800	ATHILA	0	158
5	12590600	ATDNA1T9A	0	158
1	17197100	ATHAT1	0	153
1	17197300	ATHAT1	0	153
1	18149700	HELITRONY1B	0	153
2	2377600	ATHILA4	0	153
2	4845800	ATHILA4C	0	153
2	4846100	ATHILA4C	0	153
2	4847200	ATHILA4C	0	153
2	6049600	TA11	0	153
3	15174300	ATLINE1_2	0	153
3	15572000	ATGP3	0	153
4	1668100	ATENSPM2|ATGP2	0	153
5	10664200	ATHILA4A	0	153
5	11581000	ATHILA6A	0	153
5	11586000	ATHILA6A	0	153
5	13931800	ATCOPIA48|ATCOPIA8A	0	153
2	2019600	ATREP3	0	149
2	4990600	ATHILA6A	0	149
2	6049100	TA11	0	149
2	6049700	TA11	0	149
2	6173600	RathE1_cons	43	149
2	6514800	ATHILA5	0	149
3	9887200	ATREP10D	0	149
3	12052400	ATHILA6B	0	149
3	12287800	ATHILA4C|ATLANTYS3	0	149
3	12985300	ATHILA2	0	149
3	18833300	ATLINEIII	0	149
4	1668400	ATENSPM2|ATGP2	0	149
4	1793100	ATLANTYS2	0	149
4	4459900	ATGP5	0	149
5	10664600	ATHILA4A	0	149
5	11403400	ATHILA2|ATLANTYS3	0	149
5	13341700	ATGP5|ATGP7	0	149
5	15040600	ATREP11|HELITRONY1E	0	149
1	11505800	ATLANTYS2	0	144
1	12634100	HELITRONY1B	0	144
1	14865300	ATHILA3	0	144
1	17196900	ATHAT1	0	144
2	1297900	ATENSPM5	0	144
2	4116300	ATCOPIA35	0	144
2	4846700	ATHILA4C	0	144
2	5043700	ATLANTYS1	0	144
2	6049300	TA11	29	144
2	6935800	ATCOPIA38	0	144
3	17145900	ATREP3	0	144
4	1667900	ATENSPM2|ATGP2	0	144
4	1668300	ATENSPM2|ATGP2	0	144
4	4755700	VANDAL2	0	144
4	11039500	ATLANTYS3	0	144
5	4325600	ATLINEIII	0	144
5	10664700	ATHILA4A	0	144
5	11586400	ATHILA6A	0	144
5	11715200	ATHILA6B	29	144
5	13180600	ATGP10	0	144
1	12756500	ATCOPIA93	0	139
1	12757800	ATCOPIA93	0	139
1	13234400	ROMANIAT5	0	139
1	14865400	ATHILA|ATHILA3	0	139
1	27933400	TAG2	0	139
2	4847100	ATHILA4C	0	139
2	6513900	ATLINE1_2	0	139
3	8756200	ATREP7	0	139
3	10110900	ATCOPIA49	0	139
3	11677600	ATENSPM6	0	139
3	12287100	ATHILA4C	0	139
3	12288500	ATLANTYS1	0	139
3	12730200	ATREP10D	14	139
3	13924700	ATHILA2	0	139
3	14592500	VANDAL5	0	139
3	15385600	VANDAL22	0	139
4	2194200	ATCOPIA93	0	139
5	11403600	ATHILA2|ATLANTYS3	0	139
5	11580900	ATHILA6A	0	139
5	11586300	ATHILA6A	0	139
5	11586500	ATHILA6A	0	139
5	11586600	ATHILA6A	0	139
5	11745900	ATHILA	0	139
5	12590500	ATDNA1T9A	0	139
5	12611200	ATHILA6A	0	139
5	13341800	ATGP5	0	139
5	14212200	ATREP11	0	139
5	15040900	HELITRONY1E	0	139
1	11506100	ATLANTYS2	0	134
1	11783500	ATREP10D	0	134
1	12753500	ATCOPIA93	0	134
1	15822100	ATHILA2	0	134
1	15822200	ATHILA2	0	134
1	16765400	ATLINE1_3A	0	134
1	18149400	HELITRONY3	0	134
2	1426100	ATREP4	0	134
2	1426400	ATREP4	0	134
2	4116600	ATCOPIA35	0	134
2	4130700	ATHILA2	0	134
2	4130800	ATHILA2	0	134
2	4990100	ATHILA6A	0	134
2	9713600	ATCOPIA46	0	134
3	2413300	ATDNAI27T9A	0	134
3	8757500	ATREP3	0	134
3	11358100	ATGP8	0	134
3	13925000	ATHILA2	0	134
3	15384600	VANDAL22	0	134
4	4857200	ATHILA4|ATHILA4A	116	134
4	9906800	BRODYAGA1A	0	134
4	11038600	ATLANTYS3	0	134
4	11039100	ATLANTYS2|ATLANTYS3	0	134
4	11039600	ATLANTYS3	14	134
5	10664000	ATHILA4A	0	134
5	10664500	ATHILA4A	0	134
5	11587300	ATENSPM9	0	134
5	11746100	ATGP2N|ATHILA	0	134
5	12611000	ATHILA6A	0	134
1	13234300	ROMANIAT5	0	129
2	2377800	ATHILA4	0	129
2	4845700	ATHILA4C	0	129
2	4847300	ATHILA4C	0	129
2	4881900	VANDAL1	0	129
2	4990300	ATHILA6A	0	129
2	6049200	TA11	29	129
3	12054300	ATHILA2	0	129
3	12606700	ROMANIAT5	29	129
3	14908800	ATLINE1_5	0	129
5	11746400	ATGP2N|ATHILA	0	129
5	12610300	ATHILA4	0	129
5	13341500	ATGP7	0	129
5	13341600	ATGP7	0	129
5	13341900	ATGP5	0	129
1	13234500	ROMANIAT5	0	125
1	16633200	ATLANTYS1	0	125
1	16634700	ATLANTYS1	0	125
1	20494300	ATLINEIII	14	125
2	5828300	ATGP5	0	125
2	6935900	ATCOPIA38	0	125
3	11677800	ATENSPM6	0	125
3	11677900	ATENSPM6	0	125
3	12053900	ATHILA2	0	125
3	12606500	ROMANIAT5	0	125
3	15385400	VANDAL22	0	125
3	15385500	VANDAL22	0	125
3	15572200	ATGP3	0	125
4	3615600	ATHILA2	0	125
5	10131100	ATCOPIA12	0	125
5	11581100	ATHILA6A	0	125
5	11586900	ATHILA6A	0	125
5	12215300	ATLANTYS1	0	125
5	12610400	ATHILA4	0	125
5	12610500	ATHILA4	0	125
5	12611100	ATHILA6A	0	125
5	13180400	ATGP10	0	125
5	13931700	ATCOPIA8A	0	125
1	672700	HELITRONY2	0	120
1	11505600	ATLANTYS2	0	120
1	11767200	ATREP10D	0	120
1	13234600	ROMANIAT5	0	120
1	13235400	ROMANIAT5	0	120
1	16633700	ATLANTYS1	43	120
1	17196800	ATHAT1	0	120
1	18302800	ATLINE2	0	120
2	707000	ATREP3	0	120
2	2377500	ATHILA4	0	120
2	4116200	ATCOPIA35	0	120
2	4989600	ATLANTYS1	0	120
2	4990400	ATHILA6A	0	120
2	4990500	ATHILA6A	0	120
2	5044100	ATLANTYS1	14	120
2	5373700	ATLANTYS1	0	120
2	10223400	SIMPLEGUY1	0	120
3	10111200	ATCOPIA49	0	120
3	12053200	ATHILA6B	0	120
3	12979300	HELITRON3	0	120
3	13924800	ATHILA2	0	120
3	13924900	ATHILA2	0	120
3	15571800	ATGP3	0	120
3	17145500	ATREP3	0	120
4	2040800	ATGP7	0	120
4	4857400	ATHILA4A	101	120
4	4949400	ATHILA4	29	120
4	5946700	VANDAL6	0	120
4	6305300	HELITRONY3	0	120
5	12611900	ATHILA6A	0	120
5	19822900	SIMPLEGUY1	0	120
5	19823000	SIMPLEGUY1	0	120
1	11506000	ATLANTYS2	0	115
1	14857500	ATHILA3	0	115
1	14865200	ATHILA3	0	115
1	19380500	VANDAL5	0	115
2	2937900	ATCOPIA43	0	115
2	4990900	ATHILA6A	0	115
2	5828200	ATGP5	0	115
2	12581900	HELITRONY1D	0	115
3	12054000	ATHILA2	0	115
3	12979400	HELITRON3	0	115
3	15386500	VANDAL22	0	115
4	3054700	ATDNA12T3_2	14	115
4	4857300	ATHILA4A	101	115
4	7556900	ATHILA4D_LTR	0	115
4	11039400	ATLANTYS3	0	115
5	10131000	ATCOPIA12	0	115
5	11403300	ATHILA2|ATLANTYS3	0	115
5	11587100	ATHILA6A	0	115
5	11745700	ATHILA	0	115
5	11746000	ATHILA	0	115
5	12610900	ATHILA6A	0	115
5	13340900	ATGP7	0	115
1	729000	ATREP11	0	110
1	11505900	ATLANTYS2	0	110
1	18149800	HELITRONY1B	0	110
1	19380600	VANDAL5	0	110
1	25159300	ATMU2	0	110
2	4116100	ATCOPIA35	0	110
2	4881800	VANDAL1	0	110
2	5827300	ATGP5	0	110
3	10111100	ATCOPIA49	0	110
3	12986100	ATHILA2	0	110
3	13442800	ATLANTYS1	0	110
3	13442900	ATLANTYS1	0	110
3	14909100	ATLINE1_5	0	110
3	15572300	ATGP3	0	110
4	1667700	ATENSPM2	0	110
4	1668200	ATENSPM2|ATGP2	0	110
4	1793200	ATLANTYS2	0	110
4	2194000	ATCOPIA93	0	110
4	2194100	ATCOPIA93	0	110
4	4609500	ATHILA0_I	0	110
4	4903200	ATHILA2	0	110
4	5947600	VANDAL6	0	110
5	10130800	ATCOPIA12	0	110
5	10131300	ATCOPIA12	0	110
5	10664300	ATHILA4A	0	110
5	11185800	ATDNA12T3_2	14	110
5	19964400	HELITRONY3	0	110
1	4770800	ATREP2A|ATREP3	0	105
1	13152900	SIMPLEHAT1	0	105
1	13234200	ROMANIAT5	0	105
1	13235500	ROMANIAT5	0	105
1	14857300	ATHILA|ATHILA3	0	105
1	14865500	ATHILA	0	105
1	15822000	ATHILA2	0	105
1	16634800	ATLANTYS1	0	105
1	20494500	ATLINEIII	0	105
2	3948200	ATHILA|ATHILA4|ATLANTYS3	0	105
2	4846200	ATHILA4C	0	105
2	4881000	VANDAL1	0	105
2	6048900	ATREP11	0	105
2	6049000	TA11	0	105
2	6514900	ATHILA5	0	105
3	5870100	ATLINEIII	0	105
3	11677200	ATENSPM6	0	105
3	11678000	ATENSPM6	0	105
3	12606600	ROMANIAT5	29	105
3	12729400	HELITRON4	0	105
3	12985200	ATHILA2	0	105
3	14908900	ATLINE1_5	0	105
3	14909000	ATLINE1_5	0	105
4	3616300	ATHILA2	0	105
4	4609400	ATHILA0_I	0	105
4	4903100	ATHILA2	0	105
4	4948600	ATREP10B	0	105
4	7702100	ATENSPM11	0	105
5	10130400	ATCOPIA12	0	105
5	10130500	ATCOPIA12	0	105
5	10130600	ATCOPIA12	0	105
5	10131200	ATCOPIA12	0	105
5	11580400	ATHILA6A	0	105
5	11585900	ATHILA6A	0	105
5	11587000	ATHILA6A	0	105
5	11587400	ATENSPM9	0	105
5	11746500	ATGP2N|ATHILA	0	105
5	11936100	ATHILA6A	29	105
5	13341300	ATGP7	0	105
5	26415700	ATCOPIA32B	0	105
1	13235300	ROMANIAT5	0	101
1	14857400	ATHILA3	0	101
1	15821500	ATHILA2	0	101
1	16635100	ATLANTYS1	0	101
1	16635200	ATLANTYS1	0	101
1	18302900	ATLINE2	0	101
2	4694500	ATHILA	0	101
2	4846500	ATHILA4C	0	101
2	4882000	VANDAL1	0	101
2	6592900	ARNOLD2	0	101
2	9713500	ATCOPIA46	0	101
3	10190700	ATLINE1A	0	101
3	10190800	ATLINE1A	0	101
3	12053300	ATHILA2|ATHILA6A|ATHILA6B	0	101
3	13442700	ATLANTYS1	0	101
3	13925100	ATHILA	0	101
3	17145400	ATREP3	0	101
3	18257600	VANDAL17	0	101
4	1668500	ATENSPM2|ATGP2	0	101
4	2194300	ATCOPIA93	0	101
4	3064400	ATLANTYS1	0	101
4	3337000	TAT1_ATH	0	101
4	4609600	ATHILA0_I	0	101
4	4755600	VANDAL2	0	101
4	7702000	ATENSPM11	0	101
5	10664900	ATHILA4A	0	101
5	11586800	ATHILA6A	0	101
5	12610800	ATHILA6A	0	101
5	13025800	ATHILA3	0	101
5	13777600	TAG2	0	101
5	13931900	ATCOPIA48	0	101
5	14448600	VANDAL2	0	101
1	9368800	ATCOPIA16	0	96
1	11325500	HELITRONY3	0	96
1	11506200	ATLANTYS2	0	96
1	12634000	HELITRONY1B	0	96
1	12634200	HELITRONY1B	0	96
1	12634300	HELITRONY1B	0	96
1	16633800	ATLANTYS1	29	96
1	20494200	ATLINEIII	14	96
2	3948100	ATHILA4|ATLANTYS3	0	96
2	4116000	ATCOPIA35	0	96
2	4846400	ATHILA4C	0	96
2	6514700	ATHILA5|ATHILA6A	0	96
2	6936000	ATCOPIA38	0	96
3	5870000	ATLINEIII	0	96
3	5870200	ATLINEIII	0	96
3	9788200	ATSINE4	0	96
3	10636200	ATHAT7	0	96
3	12729600	HELITRON4	0	96
3	12730300	ATREP10D	0	96
3	13924100	ATGP10	0	96
3	14908700	ATLINE1_5	0	96
4	4440800	ATHILA6A	0	96
4	4857100	ATHILA4	58	96
4	4930200	ATENSPM7	0	96
5	10130700	ATCOPIA12	0	96
5	10664800	ATHILA4A	0	96
5	11403700	ATHILA2|ATLANTYS3	0	96
5	11586700	ATHILA6A	0	96
5	11936000	ATHILA6A	29	96
5	12610600	ATHILA4	0	96
5	13340600	ARNOLDY2|HELITRONY3	0	96
5	13341200	ATGP7	0	96
5	13777700	TAG2	0	96
5	19964300	HELITRON2|HELITRONY3	0	96
5	24345100	ATREP10D	0	96
1	11324300	HELITRONY1E	0	91
1	11767300	ATHPOGON3|ATREP10D	0	91
1	13234700	ROMANIAT5	0	91
1	14083200	ATHILA6B	0	91
1	14857200	ATHILA	0	91
1	15722100	ATCOPIA95	0	91
1	15738900	ATENSPM3|ATHILA4	0	91
1	16635300	ATLANTYS1	0	91
3	10110800	ATCOPIA49	0	91
3	11678100	ATCOPIA95|ATENSPM6	0	91
3	12606400	ROMANIAT5	0	91
3	12729500	HELITRON4	0	91
3	13008000	HELITRON4	0	91
3	15250600	ATHILA2	0	91
4	2093700	ATGP5	0	91
4	3336900	TAT1_ATH	0	91
4	4902800	ATHILA2	0	91
4	4903000	ATHILA2	0	91
4	4903300	ATHILA2	0	91
4	4948500	ATREP10B	0	91
4	4949500	ATHILA4	29	91
4	4949900	ATHILA4C	0	91
4	5947500	VANDAL6	0	91
4	9906700	BRODYAGA1A	0	91
5	8625900	ATCOPIA22	0	91
5	10130900	ATCOPIA12	0	91
5	12590200	ATDNA1T9A	0	91
5	19823100	SIMPLEGUY1	0	91
5	22129400	ATHILA6A	0	91
5	24345000	ATREP10D	0	91
1	9367900	ATREP11A	0	86
1	13152800	SIMPLEHAT1	0	86
1	13235100	ROMANIAT5	0	86
1	13235200	ROMANIAT5	0	86
1	13236400	ATREP15	0	86
1	15590500	ATHILA4C	0	86
1	15821300	ATCOPIA49|ATHILA4C	0	86
1	15821400	ATHILA2|ATHILA4C	0	86
1	15821700	ATHILA2	0	86
1	18303000	ATLINE2	0	86
1	19380400	VANDAL5	0	86
1	19380700	VANDAL5	0	86
1	24409800	RathE3_cons	0	86
1	30005900	TAG1	0	86
2	707200	ATREP3	0	86
2	4694400	ATHILA	0	86
2	4846300	ATHILA4C	0	86
2	4847400	ATHILA4C	0	86
2	4880900	VANDAL1	0	86
2	5102800	ATLANTYS1	116	86
2	5102900	ATLANTYS1	116	86
2	6592800	ARNOLD2	0	86
2	6935700	ATCOPIA38	0	86
2	9931400	ATCOPIA75	0	86
2	10223300	SIMPLEGUY1	0	86
2	10223500	SIMPLEGUY1	0	86
2	11867400	ATLINE2	0	86
2	11937700	ATREP19	0	86
3	5869900	ATLINEIII	0	86
3	8757800	ATREP3	0	86
3	9436200	ATLINE2	0	86
3	13007300	HELITRON4	0	86
3	15173300	ATHATN7	29	86
3	16155600	VANDAL1N1	0	86
3	22763400	ATREP10D|HELITRONY3	14	86
4	2093800	ATGP5	0	86
4	2261700	RathE1_cons	0	86
4	3064300	ATLANTYS1	0	86
4	3337100	TAT1_ATH	0	86
4	4440900	ATHILA6A	0	86
4	4902700	ATHILA2	0	86
4	4902900	ATHILA2	0	86
4	4949200	ATHILA4	0	86
4	5946500	VANDAL6	0	86
4	18409300	HELITRON2	29	86
5	1987300	ATIS112A	0	86
5	11403100	ATHILA2|ATLANTYS3	0	86
5	11581200	ATHILA6A	0	86
5	11586200	ATHILA6A	0	86
5	11746600	ATGP2N|ATHILA	0	86
5	11813900	ATHILA6A	0	86
5	11838300	ATHILA6A	0	86
5	13180700	ATGP10	0	86
5	13341000	ATGP7	0	86
5	13341100	ATGP7	0	86
5	14212100	ATREP11	0	86
5	14448500	VANDAL2	0	86
5	14448700	VANDAL2	0	86
5	15041100	HELITRONY1E	0	86
1	4770700	ATREP2A	0	81
1	11325900	ATCOPIA21	0	81
1	11506300	ATLANTYS2	0	81
1	12849600	ATHILA4C	0	81
1	13234800	ROMANIAT5	0	81
1	13235000	ROMANIAT5	0	81
1	13236500	ATREP10B|ATREP15	0	81
1	13587000	ATREP10D	0	81
1	15822300	ATHILA2	0	81
1	16634900	ATLANTYS1	0	81
1	18149300	HELITRONY3	0	81
1	30006000	TAG1	0	81
2	2019400	HELITRON1	0	81
2	2227100	ATREP10D	0	81
2	5043600	ATLANTYS1	0	81
2	5375100	ATLANTYS1	43	81
2	6886500	ATMU2	0	81
2	9930800	ATCOPIA75	0	81
2	10770100	ATREP10D	0	81
2	12581800	HELITRONY1D	0	81
2	17910000	HELITRONY1D	0	81
3	12054400	ATHILA2	0	81
3	12730400	ATREP10D	29	81
3	13007200	HELITRON4	0	81
3	13008100	HELITRON4	0	81
3	13914400	ATHILA6A	0	81
3	15250800	ATHILA2	0	81
4	2148900	VANDAL11	0	81
4	4440600	ATHILA6A	0	81
4	4930100	ATENSPM7	0	81
4	7702400	ATENSPM11	0	81
5	4530500	ATLINEIII	0	81
5	8102900	ATLINE1_5	0	81
5	10131400	ATCOPIA12	0	81
5	11185900	ATDNA12T3_2	29	81
5	11813500	ATHILA6A	29	81
5	11841200	ATHILA6A	29	81
5	12123100	ATHILA	0	81
5	12611300	ATHILA6A	0	81
5	12611500	ATHILA6A	14	81
5	13025700	ATHILA3	0	81
5	13340000	ARNOLDY1	0	81
5	15040500	ATREP11|HELITRONY1E	0	81
1	12758100	ATCOPIA93	0	77
1	13236300	ATREP15	0	77
1	14083300	ATHILA6B	14	77
1	15451100	ATHILA2	0	77
1	15510800	ATGP5	0	77
1	15821600	ATHILA2	0	77
1	16633100	ATLANTYS1	0	77
1	16634600	ATLANTYS1	0	77
1	16635000	ATLANTYS1	0	77
1	24409700	RathE3_cons	0	77
1	26380700	HELITRON2	0	77
2	1297800	ATENSPM5	0	77
2	3862500	ATHILA	0	77
2	3863000	ATHILA	0	77
2	3948300	ATHILA|ATLANTYS3	0	77
2	3966600	ATHILA2	0	77
2	4845600	ATHILA4C	0	77
2	6936200	ATCOPIA38	0	77
2	6936300	ATCOPIA38	0	77
2	9713700	ATCOPIA46	0	77
2	9931500	ATCOPIA75	0	77
2	11839300	VANDALNX2	0	77
2	11867500	ATLINE2	0	77
3	8757600	ATREP3	0	77
3	9774400	ATREP4	0	77
3	11678300	ATCOPIA95	29	77
3	13007400	HELITRON4	0	77
3	13914500	ATHILA6A	0	77
3	13924000	ATGP10	0	77
3	13924200	ATGP10	0	77
3	14573600	ATHILA4C	0	77
3	16155500	VANDAL1N1	0	77
4	4022000	ATHILA6A	0	77
4	4022100	ATHILA6A	0	77
4	4440200	ATHILA6A	0	77
4	4902600	ATHILA2	0	77
4	4903400	ATHILA2	0	77
4	4948200	ATREP10B	0	77
4	4948800	ATREP10B	0	77
4	4948900	ATREP10B	0	77
4	4949300	ATHILA4	0	77
4	5627400	ATLINE1_1	0	77
4	5947700	VANDAL6	0	77
4	6588900	ATCOPIA7	0	77
4	7701900	ATENSPM11	0	77
4	7702200	ATENSPM11	0	77
4	7990500	ATREP4	0	77
4	18409400	HELITRON2	0	77
5	8102800	ATLINE1_5	0	77
5	10160300	HELITRONY3|VANDAL5A	0	77
5	10664400	ATHILA4A	0	77
5	11006400	VANDAL5	0	77
5	11006500	VANDAL5	0	77
5	11402900	ATHILA2|ATLANTYS3	0	77
5	11494400	ATENSPM6	0	77
5	11587500	ATENSPM9	0	77
5	11841100	ATHILA6A	14	77
5	11936500	ATHILA6A	0	77
5	11936600	ATHILA6A	0	77
5	12611400	ATHILA6A	14	77
5	14508700	VANDAL2	0	77
5	15041600	ATREP3	0	77
1	729100	ATREP11	0	72
1	4769900	ATREP4	0	72
1	4770600	ATREP2|ATREP2A	0	72
1	9575300	HELITRON1	0	72
1	11782300	ATREP14|HELITRONY1E	0	72
1	12633900	HELITRONY1B	0	72
1	13518900	ATHILA4	0	72
1	13799100	ATHILA2	0	72
1	13953700	ATLANTYS1	0	72
1	13953800	ATLANTYS1	0	72
1	15450900	ATHILA2	0	72
1	15451200	ATHILA2	0	72
1	17196700	ATHAT1	0	72
1	26381100	HELITRON2	0	72
1	30005600	TAG1	0	72
1	30005700	TAG1	0	72
1	30005800	TAG1	0	72
2	590100	ATCOPIA50	0	72
2	707100	ATREP3	0	72
2	1426200	ATREP4	0	72
2	2019300	HELITRON1	0	72
2	2227200	ATREP10D	0	72
2	3862600	ATHILA	0	72
2	3862800	ATHILA	0	72
2	3862900	ATHILA	0	72
2	4116700	ATCOPIA35	0	72
2	4693700	ATHILA	43	72
2	4881200	VANDAL1	0	72
2	4882100	VANDAL1	0	72
2	4989300	ATLANTYS1	29	72
2	5340000	ATENSPM2	0	72
2	5827600	ATGP5	0	72
2	6513800	ATLINE1_2	0	72
2	6592300	ARNOLD2	0	72
2	9931000	ATCOPIA75	0	72
2	10223600	SIMPLEGUY1	0	72
2	10293600	ATHILA7	0	72
2	12581700	HELITRONY1D	0	72
3	4494400	HELITRONY3	0	72
3	8597300	ATREP1	0	72
3	8597400	ATREP1	0	72
3	8597900	ATREP10B|RathE1_cons	0	72
3	9257600	ATREP7	0	72
3	9788100	ATSINE4	0	72
3	10636100	ATHAT7	0	72
3	10636600	ATHAT7	0	72
3	12052300	ATHILA6B	0	72
3	12979500	HELITRON3	0	72
3	13914200	ATHILA6A	0	72
3	14908600	ATLINE1_5	0	72
3	15571600	ATGP3	0	72
4	1667600	ATENSPM2	0	72
4	2041400	ATGP7	0	72
4	2173600	ATLINE1_4	0	72
4	2189200	ATCOPIA93	0	72
4	3064200	ATLANTYS1	0	72
4	3605000	ATENSPM9	0	72
4	4440300	ATHILA6A	0	72
4	4609300	ATHILA0_I	0	72
4	4857500	ATHILA4A	29	72
4	4948300	ATREP10B	0	72
4	4948400	ATREP10B	0	72
4	4948700	ATREP10B	0	72
5	8103000	ATLINE1_5	0	72
5	11403200	ATHILA2|ATLANTYS3	0	72
5	11842700	ATHILA6A	0	72
5	11935900	ATHILA6A	0	72
5	11998700	ATHILA4C	29	72
5	12168700	ATHILA	0	72
5	12771300	ATLANTYS1	0	72
5	13340500	HELITRONY3	0	72
5	13341400	ATGP7	0	72
5	14508800	VANDAL2	0	72
5	25308600	ATREP5	0	72
1	11324400	HELITRONY1E|HELITRONY3	0	67
1	11325600	HELITRONY3	0	67
1	11326000	ATCOPIA21	0	67
1	12758000	ATCOPIA93	0	67
1	12849500	ATHILA4C	0	67
1	13218100	ATREP4	0	67
1	13235600	ROMANIAT5	0	67
1	13439800	ATCOPIA43	0	67
1	13439900	ATCOPIA43	0	67
1	13799200	ATHILA2	0	67
1	14857600	ATHILA3	0	67
1	15510900	ATGP5	0	67
1	15552100	ATHILA	29	67
1	15590600	ATHILA4C	0	67
1	15722200	ATCOPIA95	14	67
1	15821200	ATCOPIA49	0	67
1	16666500	ATDNA12T3_2	0	67
1	17197400	ATHAT1	0	67
1	18302700	ATLINE2|HELITRONY3	0	67
1	24483100	ATIS112A	0	67
2	372100	ATREP11	0	67
2	590000	ATCOPIA50	0	67
2	1297700	ATENSPM5	0	67
2	3966700	ATHILA2	0	67
2	4881100	VANDAL1	0	67
2	4882400	VANDAL1	0	67
2	5828900	ATGP5	0	67
2	6172600	RathE1_cons	0	67
2	6261700	ATREP7	0	67
2	6593000	ARNOLD2	0	67
2	6936100	ATCOPIA38	0	67
2	6936400	ATCOPIA38	0	67
2	7659800	ATLINE1_5	0	67
2	8674800	HELITRONY1D	0	67
2	9931200	ATCOPIA75	0	67
2	10770000	ATREP10D	0	67
2	11839200	VANDALNX2	0	67
2	11867600	ATLINE2	0	67
3	8597200	ATREP1	0	67
3	8597800	ATREP10B	0	67
3	8756300	ATREP7|HELITRONY3	0	67
3	8756800	HELITRONY3	0	67
3	9788000	ATSINE4	0	67
3	10636300	ATHAT7	0	67
3	10636400	ATHAT7	0	67
3	11677700	ATENSPM6	0	67
3	13651300	ATHILA6A	0	67
3	13924300	ATGP10	0	67
3	13925200	ATHILA	0	67
3	14573800	ATHILA4C	0	67
3	14794100	ATHILA2	0	67
3	15174400	ATLINE1_2	0	67
3	16155700	VANDAL1N1	0	67
3	17146000	ATREP3	0	67
3	17914700	ATCOPIA38B	29	67
3	19232300	ATREP15	29	67
3	22763300	HELITRONY3	0	67
4	3054800	ATDNA12T3_2	14	67
4	3337200	TAT1_ATH	0	67
4	3847000	ATHILA6A	0	67
4	4440500	ATHILA6A	0	67
4	4440700	ATHILA6A	0	67
4	4526000	ATHILA4C|ATHILA4D_LTR	0	67
4	4930300	ATENSPM7	0	67
4	4949000	ATREP10B|ATREP13	0	67
4	7702300	ATENSPM11	0	67
4	7990400	ATREP3|ATREP4	0	67
4	11039700	ATLANTYS3	14	67
4	13019800	DT1	0	67
4	15454100	ATREP15	0	67
5	1987400	ATIS112A	0	67
5	8197200	HELITRONY1D	0	67
5	10160400	HELITRONY3|VANDAL5A	0	67
5	10633500	ATLANTYS2	0	67
5	10663900	ATHILA4A	0	67
5	11487000	ATHILA4A	0	67
5	11562400	ATENSPM9	0	67
5	11851100	ATHILA6A	0	67
5	12123000	ATHILA	0	67
5	12168800	ATHILA	0	67
5	12932300	ATHILA|ATHILA5	87	67
5	13025900	ATHILA3	0	67
5	13319000	ATHILA2	0	67
5	13931600	ATCOPIA8A	0	67
5	14313600	ATREP10D	0	67
5	15041000	HELITRONY1E	0	67
5	19823200	SIMPLEGUY1	0	67
5	19964600	HELITRONY3	0	67
5	21851500	ATCOPIA16	0	67
5	24276400	ATTIR16T3A	0	67
1	13236200	ATREP15	0	62
1	13236600	ATREP10B|HELITRONY1D	0	62
1	13518800	ATHILA4	0	62
1	13799300	ATHILA2	0	62
1	15451000	ATHILA2	0	62
1	15451300	ATHILA2	0	62
1	15484400	ATHILA6A	0	62
1	15511000	ATGP5	0	62
1	15590400	ATHILA4C	0	62
1	15722000	ATCOPIA95	0	62
1	15739000	ATENSPM3|ATHILA4	0	62
1	19380900	BRODYAGA1A	0	62
2	707300	ATREP3	0	62
2	1160400	ATLINE1_4	0	62
2	2019700	ATREP10D|ATREP3	0	62
2	2377400	ATHILA4	0	62
2	2377900	ATHILA4	0	62
2	3862700	ATHILA	0	62
2	3948000	ATHILA4|ATLANTYS3	0	62
2	4694600	ATHILA	0	62
2	4880800	VANDAL1	0	62
2	4881700	VANDAL1	0	62
2	4990200	ATHILA6A	0	62
2	5044200	ATLANTYS1	0	62
2	5340200	ATENSPM2	0	62
2	6515000	ATHILA5	0	62
2	7659700	ATLINE1_5	0	62
2	9930900	ATCOPIA75	0	62
2	9931600	ATCOPIA75	0	62
2	10222800	HELITRONY3	0	62
2	10223200	HELITRON2	0	62
2	10293500	ATHILA7	0	62
2	10770200	ATREP10D	0	62
2	11839400	VANDALNX2	0	62
3	9258400	ATREP10D	0	62
3	9436300	ATLINE2	0	62
3	9436800	ATLINE2	0	62
3	9788300	ATSINE4	0	62
3	10111300	ATCOPIA49	0	62
3	10190600	ATLINE1A	0	62
3	10636500	ATHAT7	0	62
3	11667400	ATCOPIA63	0	62
3	11678200	ATCOPIA95	14	62
3	11678600	ATCOPIA95	14	62
3	12729300	HELITRON4	0	62
3	13007100	HELITRON4	0	62
3	13914300	ATHILA6A	0	62
3	14573900	ATHILA4C	0	62
3	15250900	ATHILA0_I|ATHILA2	0	62
3	15384500	VANDAL22	0	62
3	15571700	ATGP3	0	62
3	18833200	ATLINEIII	0	62
4	1881000	HELITRONY3	0	62
4	1949700	ATLANTYS1	43	62
4	2148800	VANDAL11	0	62
4	2189100	ATCOPIA93	0	62
4	3054900	ATDNA12T3_2	29	62
4	3604900	ATENSPM9	0	62
4	3605100	ATENSPM9	0	62
4	3782600	VANDAL16	0	62
4	3847100	ATHILA6A	0	62
4	4440400	ATHILA6A	0	62
4	4526300	ATHILA4C|ATHILA4D_LTR	0	62
4	4755900	VANDAL2	0	62
4	7557000	ATHILA4D_LTR	0	62
4	11038500	ATLANTYS3	0	62
4	12740700	ATREP7	0	62
4	12740800	ATREP3|ATREP7	0	62
5	3995300	ATREP7	0	62
5	10160200	HELITRONY3|VANDAL5A	0	62
5	11403000	ATHILA2|ATLANTYS3	0	62
5	11686000	ATHILA6A	0	62
5	11746700	ATGP2N|ATHILA	0	62
5	11842800	ATHILA6A	0	62
5	11936300	ATHILA6A	0	62
5	11988000	ATHILA6B	0	62
5	11998600	ATHILA4C	29	62
5	12142800	ATHILA6A	0	62
5	12771200	ATLANTYS1	0	62
5	12932400	ATHILA|ATHILA5	0	62
5	13777500	TAG2	0	62
5	13999400	ATCOPIA56	0	62
5	14508000	VANDAL2	0	62
5	14670900	HELITRON4	14	62
5	19964700	HELITRONY3	0	62
5	24345200	ATREP10D	0	62
1	2514400	HELITRONY3	0	58
1	4653100	ATREP10D	0	58
1	4769800	ATREP4	0	58
1	4770000	ATREP2|ATREP4	0	58
1	4770500	ATREP2	0	58
1	11782200	ATREP11|HELITRONY1E	0	58
1	13235700	ROMANIAT5	0	58
1	13236700	HELITRONY1D	0	58
1	13439700	ATCOPIA43	0	58
1	13799000	ATHILA2	0	58
1	13953900	ATLANTYS1	0	58
1	14082700	ATHILA6B	0	58
1	14083100	ATHILA6B	0	58
1	14307000	ATHAT1	0	58
1	14307100	ATHAT1	0	58
1	15044800	ATHILA6B	0	58
1	15451600	ATHILA2	0	58
1	15483800	ATHILA6A	0	58
1	15552000	ATHILA	0	58
1	15769900	ATENSPM4	0	58
1	15821800	ATHILA2	0	58
1	16608600	ATENSPM1A	0	58
1	16633900	ATLANTYS1	14	58
1	19381000	HELITRONY1D	0	58
2	1160300	ATLINE1_4	0	58
2	2127200	VANDAL3	0	58
2	3863100	ATHILA	0	58
2	3966400	ATHILA2	0	58
2	3966500	ATHILA2	0	58
2	4208000	ATHILA0_I	0	58
2	4694200	ATHILA	0	58
2	4750800	ATCOPIA94|ATREP10D	0	58
2	4882300	VANDAL1	0	58
2	4991000	ATHILA6A	0	58
2	5339900	ATENSPM2	0	58
2	5340300	ATENSPM2	0	58
2	5517900	ATLINE1_6	87	58
2	5998800	ATHILA4B_LTR	0	58
2	6886600	ATMU2	0	58
2	7659600	ATLINE1_5	0	58
2	9494100	ATREP11|ATREP4	0	58
2	9930700	ATCOPIA75	0	58
2	17378800	ATENSPM6	0	58
3	7911600	BRODYAGA1	0	58
3	9257500	ATREP7	0	58
3	9394400	ATREP3|HELITRONY1D	0	58
3	10191000	ATLINE1A	0	58
3	10191500	ATREP10D	0	58
3	11678400	ATCOPIA95	58	58
3	12985100	ATHILA2	0	58
3	13924400	ATGP10|ATHILA2|ATLANTYS2	0	58
3	14573700	ATHILA4C	0	58
3	15173200	ATHATN7	0	58
3	15572400	ATGP3	0	58
4	1881100	HELITRONY3	0	58
4	1881200	HELITRONY3	0	58
4	1949300	ATLANTYS1	0	58
4	1949600	ATLANTYS1	43	58
4	1949800	ATLANTYS1	29	58
4	2148400	VANDAL11	0	58
4	2148500	VANDAL11	0	58
4	2149000	VANDAL11	0	58
4	2173500	ATLINE1_4	0	58
4	2173700	ATLINE1_4	0	58
4	2193900	ATCOPIA93	0	58
4	3336800	TAT1_ATH	14	58
4	3616400	ATHILA2	0	58
4	3698400	ATHILA2	0	58
4	3698500	ATHILA2	0	58
4	4526100	ATHILA4C|ATHILA4D_LTR	0	58
4	4588200	ATHILA4A	0	58
4	5223000	ATHILA3	0	58
4	6305200	HELITRONY3	0	58
4	6588800	ATCOPIA7	0	58
5	1896100	ATREP10A|ATREP10D	0	58
5	8197300	HELITRONY1D	0	58
5	10130300	ATCOPIA12	0	58
5	11006300	VANDAL5	0	58
5	11487800	ATHILA4A	0	58
5	11487900	ATHILA4A	0	58
5	11562500	ATENSPM9	0	58
5	11685600	ATHILA4B_LTR	0	58
5	11715500	ATHILA6B	29	58
5	11831600	ATHILA6A	0	58
5	11841300	ATHILA6A	29	58
5	11851200	ATHILA6A	0	58
5	11936400	ATHILA6A	0	58
5	11987800	ATHILA6B	0	58
5	11987900	ATHILA6B	0	58
5	11998800	ATHILA4C	29	58
5	12102700	ATHILA2	0	58
5	12932500	ATHILA5	0	58
5	13180800	ATGP10	0	58
5	13319100	ATHILA2	0	58
5	13319200	ATHILA2	0	58
5	13950500	ATCOPIA12	0	58
5	13999500	ATCOPIA56	0	58
5	14508600	VANDAL2	0	58
5	14670800	HELITRON4	14	58
5	19964500	HELITRONY3	0	58
5	25308200	ATHAT10	0	58
1	7960800	ATDNA2T9B	0	53
1	11783400	ATREP10D|ATREP15	0	53
1	11887200	ARNOLD2	0	53
1	12633400	ATREP1	0	53
1	12633500	ATREP1	0	53
1	12756600	ATCOPIA93	58	53
1	12757900	ATCOPIA93	0	53
1	12932800	BRODYAGA1A	0	53
1	13234100	ROMANIAT5	0	53
1	13953600	ATLANTYS1	0	53
1	15483900	ATHILA6A	0	53
1	15738800	ATENSPM3|ATHILA4	0	53
1	16608400	ATENSPM1A	0	53
1	16666600	ATDNA12T3_2	0	53
1	17040600	VANDAL1	0	53
1	18839400	ATENSPM1A	0	53
1	21128700	ATREP1	0	53
1	22766400	ATREP4	0	53
1	22782400	ATREP3	14	53
1	24483200	ATIS112A	0	53
1	27036200	ATREP4	0	53
2	707400	ATREP3	0	53
2	2295800	ATHILA4C	0	53
2	3107100	ATHILA5	29	53
2	3640000	ATHILA6A	0	53
2	3862400	ATHILA	0	53
2	3966800	ATHILA2	0	53
2	4693600	ATHILA	14	53
2	4694300	ATHILA	0	53
2	4989200	ATLANTYS1	29	53
2	4989400	ATLANTYS1	0	53
2	4989500	ATLANTYS1	0	53
2	5340100	ATENSPM2	0	53
2	5340400	ATENSPM2	0	53
2	5517800	ATLINE1_6	58	53
2	5960700	ARNOLD2	0	53
2	6261800	ATREP7	0	53
2	6655700	HELITRONY3	0	53
2	6656100	ATREP15|HELITRONY3	0	53
2	6719300	ATLANTYS1	0	53
2	6936500	ATCOPIA38	0	53
2	7659500	ATLINE1_5	0	53
2	7659900	ATLINE1_5	0	53
2	9930600	ATCOPIA75	0	53
2	9931100	ATCOPIA75	0	53
2	9931300	ATCOPIA75	0	53
2	10293400	ATHILA7	0	53
3	4494500	HELITRONY1C|HELITRONY3	0	53
3	8756700	HELITRONY3	0	53
3	9258200	ATREP10D	0	53
3	9258500	ATREP10D	0	53
3	9436100	ATLINE2	0	53
3	9438300	ATLINE2	0	53
3	10636700	ATHAT7	0	53
3	11667300	ATCOPIA63	0	53
3	12327100	ATHILA4	0	53
3	12606300	ROMANIAT5	0	53
3	12979200	HELITRON3	0	53
3	13007000	HELITRON4	0	53
3	13007800	HELITRON4	0	53
3	13222100	HELITRONY2	0	53
3	13298000	HELITRON2	0	53
3	13914100	ATHILA6A	0	53
3	14069800	ATHILA4A|TA11	43	53
3	14573500	ATHILA4C	0	53
3	14794200	ATHILA2	0	53
3	14828700	ATENSPM6	0	53
3	15172900	ATHATN7	0	53
3	15250700	ATHILA2	0	53
3	15386600	VANDAL22	0	53
4	929400	ATLINE1A	0	53
4	1097900	ATLINEIII	0	53
4	1880900	HELITRONY3	0	53
4	1949200	ATLANTYS1	0	53
4	1949400	ATLANTYS1	0	53
4	1949500	ATLANTYS1	29	53
4	2005300	ATLANTYS2	0	53
4	2005500	ATLANTYS2	0	53
4	2105800	ATCOPIA27	29	53
4	3064500	ATLANTYS1	0	53
4	3189700	ATHILA4	0	53
4	3625500	ATLANTYS1	1576	53
4	3782300	VANDAL16	14	53
4	4173300	ATGP5	0	53
4	4173400	ATGP5	0	53
4	4184800	ATHILA2	0	53
4	4525900	ATHILA4C|ATHILA4D_LTR	0	53
4	4526200	ATHILA4C|ATHILA4D_LTR	0	53
4	4856300	ATHILA4	43	53
4	4856800	ATHILA4	29	53
4	5033900	ATHILA4A	0	53
4	5034000	ATHILA4A	0	53
4	5039300	ATCOPIA10	0	53
4	5223100	ATHILA3	0	53
4	5627300	ATLINE1_1	0	53
4	5946800	VANDAL6	0	53
4	5947400	VANDAL6	0	53
4	6128000	ATLINE1_6	0	53
4	7702500	ATENSPM11	0	53
4	9906600	BRODYAGA1A	0	53
4	12740500	ATREP7	0	53
4	12740600	ATREP7	0	53
5	10129500	ATCOPIA12	0	53
5	10283100	BRODYAGA1A	0	53
5	10283900	BRODYAGA1A	0	53
5	10633400	ATLANTYS2	0	53
5	11186000	ATDNA12T3_2	29	53
5	11487200	ATHILA4A	0	53
5	11487300	ATHILA4A	0	53
5	11562300	ATENSPM9	0	53
5	11841000	ATHILA6A	0	53
5	11850900	ATHILA6A	0	53
5	11851000	ATHILA6A	0	53
5	11987700	ATHILA6B	0	53
5	11998300	ATHILA4C	58	53
5	12118900	ATCOPIA27	0	53
5	12122600	ATHILA	0	53
5	12574400	ATLANTYS1	0	53
5	12589900	ATDNA1T9A	0	53
5	12932100	ATHILA|ATHILA5	217	53
5	12932200	ATHILA|ATHILA5	202	53
5	13932000	ATCOPIA48	0	53
5	13999300	ATCOPIA56	0	53
5	14000200	ATCOPIA56	0	53
5	14507900	VANDAL2	0	53
5	14677900	VANDAL12	0	53
5	19964900	HELITRONY3	0	53
5	24276500	ATTIR16T3A	0	53
5	24344900	ATREP10D	0	53
5	24345300	ATREP10D	0	53
5	26636400	ATREP10D	0	53
1	672800	HELITRONY2	0	48
1	2514300	HELITRONY3	0	48
1	4653000	ATREP10D	0	48
1	9684800	VANDAL2	0	48
1	11325400	HELITRONY3	0	48
1	11504500	ATLANTYS3	0	48
1	11783200	ATREP15	0	48
1	13152700	SIMPLEHAT1	0	48
1	13266200	VANDAL9	0	48
1	13266300	VANDAL9	0	48
1	13440300	ATCOPIA43	0	48
1	13440400	ATCOPIA43	0	48
1	14082800	ATHILA6B	0	48
1	14083400	ATHILA6B	14	48
1	14666800	ATHILA3	0	48
1	14865100	ATHILA3	0	48
1	15451700	ATHILA2	0	48
1	15483700	ATHILA6A	0	48
1	15484200	ATHILA6A	0	48
1	15590700	ATHILA4C	0	48
1	15770000	ATENSPM4	0	48
1	15821100	ATCOPIA49|ATHILA8A	0	48
1	15833900	ATHILA2	0	48
1	16349800	ATIS112A	0	48
1	16608300	ATENSPM1A	0	48
1	17041100	VANDAL1	0	48
1	18150400	HELITRON4|HELITRONY1B	0	48
1	18303100	ATLINE2	0	48
1	22257700	ATREP10D	0	48
1	27933500	TAG2	0	48
2	1011200	VANDAL3	0	48
2	1160200	ATLINE1_4	0	48
2	1426300	ATREP4	0	48
2	2127100	VANDAL3	0	48
2	2127300	VANDAL3	0	48
2	2127400	VANDAL3	0	48
2	2228800	ATREP10D	0	48
2	2296100	ATHILA4C	0	48
2	2296200	ATHILA4C	0	48
2	2645600	VANDAL1	0	48
2	3066400	VANDAL3	87	48
2	3107000	ATHILA5	29	48
2	3107600	VANDAL21	0	48
2	3967900	ATHILA2	0	48
2	4115600	ATCOPIA34	0	48
2	4568900	HELITRONY3	0	48
2	4569000	HELITRONY3	0	48
2	4693800	ATHILA	43	48
2	4694100	ATHILA	29	48
2	4694700	ATHILA	0	48
2	4750900	ATCOPIA94|ATREP10D	0	48
2	4881600	VANDAL1	0	48
2	4882200	VANDAL1	0	48
2	5103000	ATLANTYS1	101	48
2	5387200	ATLINE1_4	0	48
2	5387300	ATLINE1_4	0	48
2	5387400	ATLINE1_4	0	48
2	6172500	RathE1_cons	0	48
2	6197700	ATREP5	0	48
2	6592400	ARNOLD2	0	48
2	6655900	HELITRONY3	0	48
2	6656200	ATREP15	0	48
2	6718600	ATLANTYS1	0	48
2	10222700	HELITRONY3	0	48
2	17910100	BRODYAGA1A|HELITRONY1D	0	48
3	8756900	HELITRONY3	0	48
3	9258300	ATREP10D	0	48
3	9394300	ATREP3	0	48
3	9436400	ATLINE2	0	48
3	9437000	ATLINE2	0	48
3	9438200	ATLINE2	0	48
3	10110700	ATCOPIA49	0	48
3	10635700	ATHAT7	0	48
3	10636000	ATHAT7	0	48
3	11088600	ATGP9B	0	48
3	11668600	ATCOPIA63	0	48
3	11668700	ATCOPIA63	0	48
3	11668800	ATCOPIA63	0	48
3	12288600	ATLANTYS1	0	48
3	12288700	ATLANTYS1	0	48
3	12327200	ATHILA4	0	48
3	13007600	HELITRON4	0	48
3	13007700	HELITRON4	0	48
3	13297800	HELITRON2	0	48
3	13914600	ATHILA6A	0	48
3	14069700	ATHILA4A|TA11	58	48
3	14574000	ATHILA4A|ATHILA4C	0	48
3	14794400	ATHILA2	0	48
3	14909200	ATLINE1_5	0	48
3	15173000	ATHATN7	0	48
3	15967900	RathE1_cons	29	48
3	16155400	VANDAL1N1	0	48
3	18257700	VANDAL17	0	48
3	18257800	VANDAL17	0	48
3	19429600	BRODYAGA1A	0	48
4	1668600	ATENSPM2|ATGP2	0	48
4	1781900	ATREP5	0	48
4	1881300	ARNOLD4|HELITRONY3	0	48
4	1949100	ATLANTYS1	0	48
4	2193800	ATCOPIA93	0	48
4	3189600	ATHILA4	0	48
4	3782400	VANDAL16	14	48
4	3783100	VANDAL16	0	48
4	4173200	ATGP5	0	48
4	4392900	ATHILA0_I	0	48
4	4588100	ATHILA4A	0	48
4	4609700	ATHILA0_I	0	48
4	4610400	ATHILA0_I	0	48
4	4856400	ATHILA4	101	48
4	4857000	ATHILA4	43	48
4	4930000	ATENSPM7	0	48
4	5039100	ATCOPIA10	0	48
4	5039400	ATCOPIA10	0	48
4	6127700	ATLINE1_6	0	48
4	6128100	ATLINE1_6	0	48
4	6589000	ATCOPIA7	0	48
4	6589100	ATCOPIA7	0	48
4	6933600	ATREP4	0	48
4	7342700	ATREP10D	0	48
4	7701800	ATENSPM11	0	48
4	11595400	ATTIRTA1	0	48
5	3994500	ATREP7	0	48
5	9712100	ATMU5	0	48
5	10096600	ATLINE2	0	48
5	10129400	ATCOPIA12	0	48
5	10130200	ATCOPIA12	0	48
5	10131500	ATCOPIA12	0	48
5	10160500	HELITRONY3|VANDAL5A	0	48
5	10268400	ATENSPM5	0	48
5	10282900	BRODYAGA1A	0	48
5	10340300	ATCOPIA57	29	48
5	10440000	VANDAL1	0	48
5	10665000	ATHILA4A	0	48
5	11006600	VANDAL5	0	48
5	11402800	ATHILA2|ATLANTYS3	0	48
5	11486900	ATHILA4A	0	48
5	11487100	ATHILA4A	0	48
5	11495200	TAG1	0	48
5	11585800	ATHILA6A	0	48
5	11686200	ATHILA6A	0	48
5	11831500	ATHILA6A	0	48
5	11935800	ATHILA6A	0	48
5	11936200	ATHILA6A	29	48
5	11988100	ATHILA6B	0	48
5	11998200	ATHILA4C	58	48
5	11998900	ATHILA4C	29	48
5	12040400	ATHILA6A	0	48
5	12040500	ATHILA6A	0	48
5	12122900	ATHILA	0	48
5	12142600	ATHILA6A	0	48
5	12142700	ATHILA6A	0	48
5	12329600	ATHILA	0	48
5	12589800	ATDNA1T9A	0	48
5	12932000	ATHILA|ATHILA5	145	48
5	13120500	ATHILA4C	0	48
5	13950400	ATCOPIA12	0	48
5	13999600	ATCOPIA56	0	48
5	19964800	HELITRONY3	0	48
5	25308100	ATHAT10	0	48
5	26415900	ATCOPIA32	0	48
1	782900	ATREP3|HELITRONY2	0	43
1	4769700	ATREP4	0	43
1	7960700	ATDNA2T9B	0	43
1	7960900	ATDNA2T9B	0	43
1	9367800	ATREP11A	0	43
1	11687300	HELITRONY3	0	43
1	11887000	ARNOLDY1	0	43
1	11887300	ARNOLD2	0	43
1	12483300	ATLINE2	0	43
1	12633600	ATREP1|HELITRONY1B	0	43
1	12633800	HELITRONY1B	0	43
1	12849300	ATHILA4C	0	43
1	12849400	ATHILA4C	0	43
1	13439400	ATCOPIA43|ATREP10B	0	43
1	13440000	ATCOPIA43	0	43
1	13440100	ATCOPIA43	0	43
1	13440200	ATCOPIA43	0	43
1	13440900	ATCOPIA43	0	43
1	13953500	ATLANTYS1	0	43
1	14083000	ATHILA6B	0	43
1	14083500	ATHILA6B	0	43
1	14083600	ATHILA6B	0	43
1	14666900	ATHILA3	0	43
1	14869100	ATHILA	0	43
1	14869200	ATHILA	0	43
1	15484000	ATHILA6A	0	43
1	15484100	ATHILA6A	0	43
1	15484300	ATHILA6A	0	43
1	15510700	ATGP5	0	43
1	15770100	ATENSPM4	0	43
1	15833800	ATHILA2	0	43
1	16608700	ATENSPM1A	0	43
1	17040700	VANDAL1	0	43
1	17523900	ATCOPIA38A	0	43
1	18839300	ATENSPM1A	0	43
1	19380300	VANDAL5	0	43
1	19888900	ATREP4	0	43
1	21626400	ATREP10D|ATREP4	0	43
1	21754400	VANDAL1N1	0	43
1	24733700	ATHPOGON1|ATREP3	0	43
1	24733800	ATREP3	0	43
1	26380800	HELITRON2	0	43
1	29340600	ATREP15	14	43
2	2003500	VANDAL1	0	43
2	2003600	VANDAL1	0	43
2	2043300	VANDAL2	0	43
2	2227300	ATGP5|ATREP10D	0	43
2	2228900	ATREP10D	0	43
2	2295900	ATHILA4C	0	43
2	2296000	ATHILA4C	0	43
2	2378000	ATHILA4	0	43
2	2447000	VANDAL7	0	43
2	3066300	VANDAL3	29	43
2	3654600	ATHILA4A	0	43
2	3654700	ATHILA4A	0	43
2	3654800	ATHILA4A	0	43
2	3862300	ATHILA	0	43
2	3967200	ATHILA2	0	43
2	4115500	ATCOPIA34	0	43
2	4468200	ATCOPIA35|ATHILA4A	0	43
2	4750700	ATCOPIA94|ATREP10D|ATREP15	0	43
2	4847500	ATHILA4C	0	43
2	4882500	VANDAL1	0	43
2	5100700	ATLANTYS1	0	43
2	5100900	ATLANTYS1	14	43
2	5752900	ATREP3|HELITRONY3	0	43
2	6048800	ATREP11	0	43
2	6592700	ARNOLD2	0	43
2	6655800	HELITRONY3	0	43
2	6718300	ATLANTYS1	0	43
2	6719200	ATLANTYS1	0	43
2	6719400	ATLANTYS1	0	43
2	7016300	VANDAL1	0	43
2	9713800	ATCOPIA46	0	43
2	10089400	VANDAL6	0	43
2	10089800	VANDAL6	0	43
2	12581600	HELITRONY1D	0	43
2	19132200	HELITRONY1A	0	43
3	4216100	ATREP1|ATREP10B	0	43
3	4494900	ATDNATA1|HELITRONY1C	0	43
3	8784600	HELITRONY2	0	43
3	9257700	ATREP7	0	43
3	9258100	ATREP10D|ATREP7	0	43
3	9436900	ATLINE2	0	43
3	10004700	ATDNAI26T9	0	43
3	10004800	ATDNAI26T9	0	43
3	10190900	ATLINE1A	0	43
3	10191100	ATLINE1A	0	43
3	10191600	ATREP10D	0	43
3	10635500	ATHAT7	0	43
3	11668000	ATCOPIA63	0	43
3	11678500	ATCOPIA95	43	43
3	11678700	ATCOPIA95|ATCOPIA97	0	43
3	12606800	ROMANIAT5	29	43
3	13007500	HELITRON4	0	43
3	13007900	HELITRON4	0	43
3	13222200	HELITRONY2	0	43
3	13297900	HELITRON2	0	43
3	13442600	ATLANTYS1	0	43
3	13914700	ATHILA6A	0	43
3	13945300	ATHILA4A	0	43
3	14573400	ATHILA4C	0	43
3	14794000	ATHILA2	0	43
3	14794500	ATHILA2	0	43
3	15250400	ATHILA2	0	43
3	15250500	ATHILA2	0	43
3	15258300	ATHILA2	29	43
3	15384400	VANDAL22	0	43
3	15579200	ATLANTYS2	0	43
3	19470500	ATCOPIA31	0	43
4	1947700	ATLANTYS1	0	43
4	1947800	ATLANTYS1	0	43
4	1949900	ATLANTYS1	29	43
4	2148600	VANDAL11	0	43
4	2189300	ATCOPIA93	0	43
4	3057200	ATDNA12T3_2	14	43
4	3189800	ATHILA4	0	43
4	3616600	ATHILA2	0	43
4	3625400	ATLANTYS1	911	43
4	3781700	VANDAL16	0	43
4	3782700	VANDAL16	0	43
4	3783000	VANDAL16	0	43
4	3783200	VANDAL16	0	43
4	4184200	ATHILA2	0	43
4	4184300	ATHILA2	0	43
4	4440100	ATHILA6A	0	43
4	4525800	ATHILA4C|ATHILA4D_LTR	0	43
4	4526400	ATHILA4C|ATHILA4D_LTR	0	43
4	4587900	ATHILA4A	0	43
4	4588300	ATHILA4A	0	43
4	4609900	ATHILA0_I	0	43
4	4856900	ATHILA4	58	43
4	4857600	ATHILA4A	29	43
4	4903500	ATHILA|ATHILA2	0	43
4	4950000	ATHILA4C	0	43
4	5039200	ATCOPIA10	0	43
4	5222900	ATHILA3	0	43
4	5947800	VANDAL6	0	43
4	6588700	ATCOPIA7	0	43
4	7254700	RathE1_cons	0	43
4	7702600	ATENSPM11	0	43
4	8596000	ATREP15	0	43
4	8799200	HELITRONY1C	0	43
4	8799300	HELITRONY1C	0	43
4	10647300	ATSINE4	0	43
4	10647400	ATSINE4	0	43
4	10995500	ATCOPIA47	0	43
4	13354900	ATREP10D	0	43
5	66000	ATCOPIA27	0	43
5	66100	ATCOPIA27	0	43
5	1896200	ATREP10D	0	43
5	3995200	ATREP7	0	43
5	8197400	HELITRONY1D	0	43
5	9712000	ATMU5	0	43
5	10129200	ATCOPIA12	0	43
5	10129600	ATCOPIA12	0	43
5	10283000	BRODYAGA1A	0	43
5	10778300	ATHILA3	0	43
5	10914100	ROMANIAT5	0	43
5	10914800	ATCOPIA28	0	43
5	10914900	ATCOPIA28	0	43
5	11177300	ATHILA	0	43
5	11177400	ATHILA	0	43
5	11185300	ATDNA12T3_2	0	43
5	11495300	TAG1	0	43
5	11580300	ATHILA6A	0	43
5	11686100	ATHILA6A	0	43
5	11977300	ATHILA2	0	43
5	12122500	ATHILA	0	43
5	12123600	ATHILA	0	43
5	12168900	ATHILA	0	43
5	12538500	ATDNA2T9B	0	43
5	12574200	ATLANTYS1	0	43
5	12574300	ATLANTYS1	0	43
5	12612000	ATHILA4C	0	43
5	12932600	ATHILA5	0	43
5	12949100	ATLANTYS1	0	43
5	13318900	ATHILA2	0	43
5	13777300	TAG2	29	43
5	13999700	ATCOPIA56	0	43
5	14000100	ATCOPIA56	0	43
5	14507800	VANDAL2	0	43
5	14508900	VANDAL2	0	43
5	14678000	VANDAL12	0	43
5	14732800	ATHPOGON3	0	43
5	22002800	ATCOPIA22	43	43
5	22129300	ATHILA6A	0	43
5	25308300	ATHAT10	0	43
5	25510700	ATDNA2T9C	0	43
1	4653200	ATREP10D	0	38
1	4770400	ATREP2	0	38
1	5655800	HARBINGER	0	38
1	7960300	ATDNA2T9B	0	38
1	7960400	ATDNA2T9B	0	38
1	9547000	AT9TSD1	0	38
1	9684700	VANDAL2	0	38
1	9684900	VANDAL2	0	38
1	11019000	ATREP3	0	38
1	11097800	ATLINE2	0	38
1	11504600	ATLANTYS3	0	38
1	11504700	ATLANTYS3	0	38
1	11687000	HELITRONY3	0	38
1	11687200	HELITRONY3	0	38
1	11782100	ATREP11	0	38
1	11887100	ARNOLD2	0	38
1	12633300	ATREP3	0	38
1	12848900	ATHILA4C	0	38
1	12849000	ATHILA4C	0	38
1	12932900	BRODYAGA1A	0	38
1	13234900	ROMANIAT5	0	38
1	13236900	HELITRONY1D	0	38
1	13440800	ATCOPIA43	0	38
1	13441000	ATCOPIA43	0	38
1	13519000	ATHILA4	0	38
1	13586900	ATREP10D	0	38
1	13952900	ATLANTYS1	0	38
1	13954000	ATLANTYS1	0	38
1	14082600	ATHILA6B	0	38
1	14082900	ATHILA6B	0	38
1	15417600	ATHILA6A	0	38
1	15450800	ATHILA2|ATHILA6B	0	38
1	15484500	ATHILA6A	0	38
1	15552200	ATHILA	29	38
1	15619200	ATLINEIII	0	38
1	15633600	ATGP2N	0	38
1	15697400	ATHILA4A	0	38
1	15722400	ATCOPIA95	14	38
1	15769800	ATENSPM4	0	38
1	15770200	ATENSPM4	0	38
1	15846100	ATHILA2	0	38
1	15959300	VANDAL3	0	38
1	16084100	ATENSPM6	14	38
1	16349900	ATIS112A	0	38
1	16608200	ATENSPM1A	0	38
1	16608500	ATENSPM1A	0	38
1	16634500	ATLANTYS1	0	38
1	16958800	VANDAL4	0	38
1	16958900	VANDAL4	0	38
1	17040500	VANDAL1	0	38
1	17040800	VANDAL1	0	38
1	19381100	HELITRONY1D	0	38
1	20494100	ATLINEIII	14	38
1	20494600	ATLINEIII	0	38
1	21390100	HELITRONY1B	29	38
1	22782200	ATREP15	0	38
1	22782300	ATREP15|ATREP3	0	38
1	24483400	ATIS112A	0	38
1	25254300	ATCOPIA94	0	38
1	29523200	ATREP15	0	38
2	372000	ATREP11	0	38
2	590200	ATCOPIA50	0	38
2	1160500	ATLINE1_4	0	38
2	1735300	ATREP11	0	38
2	2126500	VANDAL3	0	38
2	2126900	VANDAL3	0	38
2	2226300	ATHPOGON3	0	38
2	2226400	ATHPOGON3	0	38
2	2447200	VANDAL7	0	38
2	2447300	VANDAL7	0	38
2	2448300	ATHILA2	0	38
2	2646300	VANDAL1	0	38
2	3066200	VANDAL3	0	38
2	3106900	ATHILA5	29	38
2	3107400	VANDAL21	0	38
2	3107500	VANDAL21	0	38
2	3107800	VANDAL21	0	38
2	3108000	VANDAL21	0	38
2	3864300	ATHILA4C	0	38
2	3864400	ATHILA4C	0	38
2	3994000	VANDAL4	0	38
2	3994200	VANDAL4	29	38
2	4067000	ATCOPIA95	0	38
2	4067100	ATCOPIA95	0	38
2	4207900	ATHILA0_I	0	38
2	4208100	ATHILA0_I	0	38
2	4330300	VANDAL10	14	38
2	4468100	ATCOPIA35|ATHILA4A	0	38
2	4468300	ATCOPIA35|ATHILA4A	0	38
2	4694000	ATHILA	29	38
2	4750600	ATREP10D|ATREP15	0	38
2	4751000	ATCOPIA94|ATREP10D	0	38
2	5065800	ATCOPIA1	0	38
2	5065900	ATCOPIA1	0	38
2	5100800	ATLANTYS1	0	38
2	5272900	ATHILA2	0	38
2	5340500	ATENSPM2	0	38
2	5378100	ATLANTYS1	0	38
2	5517700	ATLINE1_6	43	38
2	5998900	ATHILA4B_LTR	0	38
2	6261600	ATREP7	0	38
2	6655600	HELITRONY3	0	38
2	6656000	HELITRONY3	0	38
2	6718400	ATLANTYS1	0	38
2	7016800	VANDAL1	0	38
2	7566200	ATREP3	0	38
2	7566300	ATREP3	0	38
2	7660000	ATLINE1_5	0	38
2	8426100	ATREP10D|ATREP8	58	38
2	9930500	ATCOPIA75	0	38
2	10089200	VANDAL6	0	38
2	10089300	VANDAL6	0	38
2	10089700	VANDAL6	0	38
2	11867300	ATLINE2	0	38
2	11867700	ATLINE2	0	38
2	11867800	ATLINE2	0	38
2	19584200	ATREP10D	0	38
3	4494600	HELITRONY1C	0	38
3	5870300	ATLINEIII	0	38
3	8598000	RathE1_cons	0	38
3	8756600	HELITRONY3	0	38
3	8757700	ATREP3	0	38
3	9394200	ATREP3	0	38
3	9436500	ATLINE2	0	38
3	9436700	ATLINE2	0	38
3	9446300	ATLINEIII	0	38
3	10111400	ATCOPIA49	14	38
3	10191200	SIMPLEHAT1	0	38
3	10635600	ATHAT7	0	38
3	10635800	ATHAT7	0	38
3	10635900	ATHAT7	0	38
3	11088700	ATGP9B	0	38
3	11667500	ATCOPIA63	0	38
3	11668900	ATCOPIA63	0	38
3	11705800	ARNOLD4	0	38
3	11844500	ATGP7	0	38
3	11844600	ATGP7	0	38
3	12054500	ATHILA2|ATREP3	0	38
3	12287000	ATHILA4C	0	38
3	12519100	ATHILA3	0	38
3	12899200	HELITRON2	0	38
3	13222000	HELITRONY2	0	38
3	13945400	ATHILA4A	0	38
3	14070400	ATHILA4A|TA11	58	38
3	14077300	ATHILA	0	38
3	14315600	ATREP4	0	38
3	14573200	ATHILA4C	0	38
3	14654900	ATDNA1T9A	0	38
3	14794300	ATHILA2	0	38
3	14828600	ATENSPM6	0	38
3	14828800	ATENSPM6	0	38
3	14850100	VANDAL2	0	38
3	14850200	VANDAL2	0	38
3	14908100	ATDNA12T3_2	0	38
3	14908200	ATDNA12T3_2	0	38
3	15173100	ATHATN7	0	38
3	15226000	RathE3_cons	0	38
3	15226100	RathE3_cons	0	38
3	16155300	VANDAL1N1	0	38
3	16811900	ATCOPIA81	0	38
3	17145300	ATREP3	0	38
3	17983800	ATCOPIA44	0	38
3	17983900	ATCOPIA44	0	38
3	19009900	ATCOPIA96	0	38
3	20804500	ATREP10B	0	38
4	16900	ATREP11	0	38
4	559500	HELITRONY1E	0	38
4	1949000	ATLANTYS1	0	38
4	2005400	ATLANTYS2	0	38
4	2105900	ATCOPIA27	29	38
4	2148300	VANDAL11	0	38
4	2189000	ATCOPIA93	0	38
4	2312200	ATREP3|HELITRONY1D	29	38
4	2312300	ATREP3|HELITRONY1D	29	38
4	2312400	ATREP3|HELITRONY1D	0	38
4	2312500	ATREP3	0	38
4	2313200	ATREP3	0	38
4	3055000	ATDNA12T3_2	29	38
4	3064100	ATLANTYS1	0	38
4	3064600	ATLANTYS1	0	38
4	3120700	ATLANTYS1	0	38
4	3120800	ATLANTYS1	0	38
4	3336700	TAT1_ATH	14	38
4	3373900	ATHILA3	0	38
4	3374000	ATHILA3	0	38
4	3605200	ATENSPM9	0	38
4	3616700	ATHILA2	0	38
4	3781800	VANDAL16	0	38
4	3782100	VANDAL16	0	38
4	3782200	VANDAL16	14	38
4	3782900	VANDAL16	0	38
4	4022200	ATHILA6A	0	38
4	4393000	ATHILA0_I	0	38
4	4393300	ATHILA0_I	14	38
4	4393400	ATHILA0_I	14	38
4	4467100	ATMU2	0	38
4	4587700	ATHILA4A	0	38
4	4588400	ATHILA4A	0	38
4	4608500	HELITRON1	0	38
4	4609800	ATHILA0_I	0	38
4	4610200	ATHILA0_I	0	38
4	4610300	ATHILA0_I	0	38
4	4758000	ATHILA2	0	38
4	4880000	ATLINE1A	0	38
4	5039000	ATCOPIA10|ATCOPIA66|ATHILA4A	0	38
4	5223200	ATHILA3	0	38
4	5223300	ATHILA3	0	38
4	5627200	ATLINE1_1	0	38
4	6933700	ATREP10D|ATREP4	0	38
4	9079400	ATREP13	0	38
4	10683200	TAG3N1	0	38
[truncated: 2,997 more rows]
